# Supplementary material for: Aortic Single-Cell Transcriptome Analysis Reveals ApoE-Isoform-Specific Influences on Vascular Disease
Source: Int J Mol Sci. 2026 Jun 22;27(12):5619. doi: 10.3390/ijms27125619 (PMC13299737; doi:10.3390/ijms27125619)
Supplement: Supplementary file 1 [file ijms-27-05619-s001.zip]

Archive with 6 entries (4 files):
- ijms-4323115-supplementary/
- ijms-4323115-supplementary/Supplemental materials/
- ijms-4323115-supplementary/Supplemental materials/Supplemental Figure S1 - quality control metrics.pdf
- ijms-4323115-supplementary/Supplemental materials/Table S-1. Oxphos genes across SMC clusters.xlsx
- ijms-4323115-supplementary/Supplemental materials/Table S-2. aggregatedHallmarkSignificant OxPhos genes across all SMC clusters.xlsx
- ijms-4323115-supplementary/Supplemental materials/Table S-3. Gsea results of OxPhos pathway across SMC clusters.xlsx
