# Supplementary material for: Aortic Single-Cell Transcriptome Analysis Reveals ApoE-Isoform-Specific Influences on Vascular Disease
Source: Int J Mol Sci. 2026 Jun 22;27(12):5619. doi: 10.3390/ijms27125619 (PMC13299737; doi:10.3390/ijms27125619)
Supplement: Supplementary file 1 [file ijms-27-05619-s001.zip › ijms-4323115-supplementary/Supplemental materials/Table S-1. Oxphos genes across SMC clusters.xlsx]

## Sheet: Sheet 1
genes	Cluster_0.log2FoldChange	Cluster_0.pval	Cluster_1.log2FoldChange	Cluster_1.pval	Cluster_2.log2FoldChange	Cluster_2.pval	Cluster_3.log2FoldChange	Cluster_3.pval	Cluster_5.log2FoldChange	Cluster_5.pval	Cluster_6.log2FoldChange	Cluster_6.pval	Cluster_7.log2FoldChange	Cluster_7.pval	Cluster_9.log2FoldChange	Cluster_9.pval	Cluster_10.log2FoldChange	Cluster_10.pval	Cluster_12.log2FoldChange	Cluster_12.pval	Cluster_14.log2FoldChange	Cluster_14.pval	Cluster_23.log2FoldChange	Cluster_23.pval
Sdhd	0.677403	0.0261969	0.0766684	0.417926	-0.0863971	0.590713	-0.0240202	0.525205	-0.475198	0.889177	0.582642	0.0582616	0.0948819	0.404508	-0.0769654	0.575013	0.278092	0.245759	0.00783452	0.492569	-0.246083	0.714903	-0.456059	0.762928
Mrpl35	0.664634	0.0290461	0.251794	0.24544	0.00313069	0.49667	0.144863	0.350476	-0.352662	0.818544	0.198685	0.301586	0.339098	0.187865	-0.0634937	0.56224	0.310544	0.218936	0.428066	0.142681	-0.276302	0.738436	-0.0283808	0.52218
Prdx3	0.6905	0.0333491	0.295519	0.225893	-0.107763	0.6051	0.149062	0.356348	-0.397027	0.82608	0.421452	0.149884	0.0900143	0.416666	0.136013	0.378275	0.328267	0.230355	0.082506	0.427091	-0.19149	0.659313	-0.800508	0.842461
Fh1	0.846166	0.040184	0.487357	0.163801	0.0177802	0.486315	0.374257	0.23345	-0.368442	0.752509	0.580375	0.1314	0.306888	0.282912	0.0930865	0.433393	0.30518	0.292215	0.58833	0.145588	-0.273759	0.67525	-0.347365	0.664672
Uqcrc2	0.498567	0.0433961	0.268661	0.183148	-0.0530895	0.569277	0.290753	0.168098	-0.287653	0.821114	0.247694	0.210829	0.257208	0.204944	0.0845362	0.397059	0.230418	0.235859	0.150663	0.316937	-0.111194	0.632004	-0.209316	0.723638
Pmpca	0.502927	0.0440678	0.204436	0.253016	0.120788	0.351496	-0.0620701	0.574386	-0.168411	0.688831	0.0391133	0.455278	-0.165757	0.677883	-0.314874	0.803071	0.15983	0.324124	0.448932	0.102331	-0.358555	0.800043
Mrpl11	0.679047	0.0448002	0.304142	0.231137	-0.131025	0.620302	0.198049	0.321216	-0.526709	0.882723	0.467092	0.13647	0.245168	0.288236	-0.0227634	0.519736	0.276226	0.273673	0.653593	0.0722709	0.0604404	0.450359	0.107318	0.429065
Dld	0.536225	0.0470716	0.261454	0.214511	0.219914	0.255618	0.406268	0.111577	0.0237955	0.472669	0.521029	0.0598927	0.405184	0.120172	0.170307	0.32091	0.109822	0.386105	-0.665076	0.963656	-0.18297	0.680811	-0.208578	0.645879
Idh3a	0.868589	0.0485164	0.582778	0.137682	0.193661	0.363217	0.398432	0.236174	-0.0726868	0.550191	0.463221	0.204977	0.316395	0.291192	0.108579	0.428143	0.315006	0.301301	0.169197	0.392741	-0.1931	0.617485	0.153797	0.418054
Mrps30	0.559392	0.0491838	0.332211	0.169518	-0.243323	0.749355	0.263917	0.230094	-0.355756	0.821897	0.364641	0.162391	0.0811373	0.417949	-0.18695	0.67831	0.319214	0.208506	0.584509	0.0591296	-0.18963	0.672874	-1.9369	0.94922
Slc25a11	0.457666	0.0492756	-0.0249258	0.534231	-0.250599	0.801847	-0.0668513	0.588698	-0.653897	0.986413	0.219499	0.234646	-0.0290878	0.53708	-0.196555	0.732323	0.0917048	0.386231	0.0774898	0.408992	-0.212244	0.732674	-0.290289	0.717419
Mtrf1	0.645905	0.0493145	0.303163	0.230524	0.231426	0.291646	0.247497	0.281376	0.160603	0.358407	0.318893	0.230427	0.104792	0.410539	0.0124948	0.489815	0.382014	0.188034	0.357796	0.197939	-0.152399	0.600507
Timm10	0.507277	0.0576801	-0.0304809	0.535985	-0.297576	0.807953	-0.193044	0.711444	-0.540666	0.932873	-0.0841245	0.591398	-0.0633111	0.567427	-0.283329	0.770659	0.230818	0.271338	0.692467	0.0280718	-0.0247182	0.525171	0.845207	0.0514269
Got2	0.654058	0.0654639	0.347255	0.216978	0.295591	0.255395	0.342665	0.225478	-0.0706162	0.559617	0.275134	0.276626	0.349081	0.227812	0.106868	0.413814	0.268727	0.293705	0.753023	0.0570743	0.295941	0.28102	-0.552671	0.768774
Cyb5r3	0.99955	0.066252	0.452521	0.252089	0.496257	0.231962	0.0142447	0.491877	0.0984733	0.444368	0.461684	0.25334	0.0144578	0.491908	0.284805	0.345987	0.492285	0.248526	0.703925	0.160134	-0.01588	0.508592	-0.178819	0.585898
Ndufs2	0.482955	0.0705476	0.248338	0.227935	-0.0738878	0.586155	0.158186	0.321315	-0.385344	0.865031	0.272856	0.21412	0.167758	0.316722	-0.00127448	0.501403	0.308109	0.195611	0.572562	0.048675	-0.157251	0.66443	-0.436714	0.858142
Uqcrc1	0.554187	0.0738237	0.24349	0.26609	-0.0339799	0.534125	0.0765205	0.424316	-0.366555	0.813955	0.378032	0.172603	0.15877	0.350195	0.174148	0.340103	0.335077	0.212323	0.809042	0.0213824	-0.177532	0.65814	-0.331507	0.754617
Gpi1	0.527585	0.0787811	0.341191	0.182268	-0.0779401	0.580133	0.253082	0.255847	-0.228992	0.719612	0.284597	0.232852	0.16141	0.342085	0.0198376	0.480518	0.252969	0.265045	0.496509	0.107231	-0.194401	0.679008	-0.520451	0.873747
Vdac2	0.420344	0.0819882	0.204877	0.25151	-0.00223192	0.502868	0.19574	0.265101	-0.266231	0.799941	0.246542	0.216334	0.23662	0.228206	0.0460634	0.444038	0.210309	0.258157	0.242844	0.226733	-0.0626566	0.574126	-0.364187	0.843629
Aifm1	0.411181	0.0826398	0.250363	0.203843	0.280233	0.177946	0.117288	0.353161	-0.0475429	0.558227	0.387574	0.10815	0.288368	0.187961	0.126736	0.35537	0.310368	0.177167	-0.374282	0.870603	0.239758	0.244248	0.191415	0.336798
Ndufs3	0.506387	0.0879347	0.2163	0.284343	-0.142051	0.643502	0.210475	0.292946	-0.421132	0.854857	0.270196	0.244465	0.135955	0.366549	0.0203723	0.480231	0.372446	0.179976	0.673707	0.0406159	-0.140442	0.631349	0.0507329	0.453419
Suclg1	0.544878	0.0882903	0.270277	0.254212	0.16268	0.346592	0.362281	0.190451	-0.128251	0.617131	0.418392	0.158626	0.345654	0.208549	0.167624	0.352247	0.29667	0.251301	0.386216	0.183803	-0.0445445	0.539099	-0.215036	0.674521
Mrpl15	0.454708	0.0886043	0.122351	0.361691	-0.267071	0.774299	0.233972	0.253002	-0.632101	0.960436	0.242134	0.250102	0.222695	0.269911	-0.0021837	0.502313	0.243635	0.25747	0.420673	0.130444	-0.286817	0.760425	0.285666	0.255558
Pdhx	0.42057	0.0902576	0.206946	0.261516	0.204914	0.268537	0.0867144	0.400774	-0.065426	0.572903	0.310804	0.188343	0.0203557	0.478067	0.165519	0.329832	-0.381535	0.828104	-0.0142293	0.513999	0.0672196	0.438076
Mrps22	0.454503	0.0918595	0.313997	0.183514	-0.0604829	0.566472	0.273781	0.222746	-0.157059	0.657922	0.303076	0.210805	0.131777	0.368124	-0.0993941	0.59716	0.64605	0.0436015	0.0218723	0.477875	-0.229383	0.700145	0.799702	0.0714497
Etfdh	0.362911	0.0919464	0.276974	0.159088	0.0806722	0.389679	0.0179674	0.475823	0.125956	0.339345	0.118781	0.351361	0.350068	0.128899	0.162364	0.305455	-0.308034	0.827895	-0.388243	0.871659	0.0191735	0.478074
Dlat	0.36316	0.0966791	0.0407589	0.443718	0.332652	0.11962	0.151998	0.301061	-0.0849941	0.609594	0.478532	0.0498944	0.245011	0.213076	-0.0313479	0.538648	0.173755	0.293916	-0.0112214	0.514406	0.192774	0.277211	-0.561995	0.829316
Ndufv2	0.45309	0.0982801	0.120691	0.36741	-0.0778617	0.585693	0.247178	0.246062	-0.487337	0.906801	0.284458	0.216906	0.190053	0.303963	-0.0344799	0.535798	0.356432	0.17458	0.600667	0.0500898	-0.00419733	0.504314	0.143703	0.365046
Ndufs1	0.450407	0.0994282	0.324739	0.180086	0.237564	0.254753	0.276641	0.223043	-0.047541	0.550355	0.550493	0.0623737	0.40601	0.136618	0.129267	0.371911	0.31602	0.212684	0.0791983	0.420251	-0.188021	0.674167	-0.791085	0.871292
Mdh1	0.499687	0.106389	0.217742	0.295508	0.0331489	0.467775	0.193463	0.31968	-0.318698	0.775541	0.404473	0.16259	0.300158	0.236448	0.171313	0.345441	0.329049	0.222994	0.435603	0.15293	0.192961	0.329855	-0.0635983	0.551961
Mgst3	0.889241	0.107114	0.368798	0.308442	0.270332	0.358976	0.226468	0.383077	-0.258135	0.628004	0.927769	0.107295	0.657033	0.196602	0.231573	0.387162	0.334721	0.342109	0.828522	0.151629	0.066686	0.469477	0.435399	0.321746
Uqcrfs1	0.456105	0.108781	0.253065	0.249173	-0.195348	0.694764	0.100297	0.397479	-0.376365	0.828823	0.215037	0.292192	0.0988871	0.402665	-0.00688018	0.506668	0.285851	0.240255	0.405068	0.158482	-0.278444	0.74206	0.0412739	0.463957
Aco2	0.547758	0.108853	0.392572	0.189925	0.172545	0.352544	0.328253	0.236642	-0.0690775	0.557718	0.487946	0.144925	0.331949	0.241028	0.204498	0.337548	0.255364	0.300169	0.560549	0.116912	-0.0530582	0.541532	0.439226	0.19112
Ndufa9	0.531706	0.110347	0.270922	0.269482	-0.0105907	0.509358	0.467936	0.146215	-0.311336	0.746643	0.355061	0.220094	0.11901	0.400296	0.110237	0.409384	0.565203	0.115055	0.549726	0.12472	-0.35418	0.751043	-0.131178	0.588248
Acadvl	0.64462	0.11106	0.399433	0.226919	0.0694362	0.449365	0.465148	0.194851	-0.246418	0.667369	0.414431	0.227361	0.329225	0.279396	0.235504	0.341484	0.422194	0.231422	0.791123	0.0772705	-0.106063	0.569071	-0.0384683	0.523396
Bckdha	0.567703	0.112268	0.253218	0.298588	0.0325413	0.473409	0.575576	0.114159	-0.338487	0.743853	0.644595	0.0921279	0.566088	0.127809	0.00414255	0.496956	0.515665	0.167183	1.0059	0.024446	-0.13856	0.596904	-1.26857	0.875376
Slc25a4	0.667628	0.114422	0.473772	0.196765	0.374289	0.250895	0.37544	0.25363	0.175986	0.379749	0.544273	0.167197	0.404331	0.241009	0.254685	0.333186	0.450279	0.2271	0.476188	0.204593	0.240395	0.340945	-0.323348	0.706355
Tomm22	0.324223	0.115252	0.0827544	0.381665	-0.263	0.828081	0.0144389	0.47954	-0.498757	0.961584	0.129338	0.325445	0.00644933	0.491178	-0.0842007	0.611626	0.194283	0.25332	0.448841	0.0565846	-0.0905166	0.617596	0.14296	0.327403
Ndufa8	0.362851	0.118951	0.108536	0.363568	-0.0864651	0.608631	0.179515	0.284182	-0.310853	0.833056	0.204195	0.260284	0.130409	0.343455	0.039753	0.452482	0.297983	0.184236	0.474374	0.0662931	-0.0475675	0.556131	0.290965	0.202191
Ndufv1	0.438176	0.122784	0.202307	0.297669	-0.200647	0.697359	0.359232	0.174495	-0.346454	0.806024	0.317027	0.208855	0.253472	0.261902	0.0429825	0.458402	0.285489	0.242905	0.740925	0.0259949	-0.161639	0.648846	-0.0816177	0.574369
Iscu	0.516951	0.123308	0.208835	0.321482	0.0244675	0.478518	0.14201	0.378425	-0.343255	0.768638	0.357013	0.217664	0.158906	0.366964	0.214057	0.326496	0.345825	0.23653	0.706785	0.0633905	0.113637	0.407928	0.557102	0.14259
Grpel1	0.437056	0.1236	0.179444	0.319458	-0.130389	0.631104	0.265747	0.246914	-0.384891	0.830251	0.204237	0.304111	0.222626	0.290111	0.129872	0.376984	0.20153	0.313803	0.627739	0.0568953	0.00152056	0.498582	-0.0144937	0.512747
Timm9	0.388395	0.123799	0.0858298	0.401641	-0.15576	0.671136	-0.0136022	0.515215	-0.377972	0.842473	0.158771	0.335084	0.0210043	0.478361	0.0618565	0.437798	0.411514	0.146014	0.338123	0.193792	-0.00209747	0.502036	0.0333317	0.4818
Mpc1	0.450168	0.124965	0.212261	0.295118	0.0872022	0.412974	0.335457	0.199049	-0.189395	0.678971	0.29277	0.232249	0.357149	0.187581	0.188931	0.325302	0.484334	0.122225	0.2395	0.281585	0.0432039	0.459635	0.48661	0.141125
Echs1	0.522994	0.126879	0.295411	0.261642	-0.0665509	0.555845	0.473112	0.154976	-0.433797	0.810758	0.380728	0.213469	0.400255	0.204158	0.152191	0.380699	0.386805	0.218703	0.654129	0.0878214	0.0401162	0.469246	-0.0721255	0.550758
Timm17a	0.368662	0.127479	0.164607	0.307291	-0.0998112	0.618184	0.18827	0.285376	-0.305154	0.813553	0.105511	0.377708	0.0906963	0.395446	0.0301715	0.465746	0.303813	0.190719	0.314043	0.172379	-0.0429508	0.547863	0.304784	0.18393
Atp6ap1	0.400387	0.129123	0.114273	0.375419	-0.352829	0.832972	-0.31976	0.806669	-0.587912	0.941898	0.062336	0.434472	-0.269879	0.758566	-0.0793283	0.581448	-0.109539	0.610938	0.741974	0.0220031	0.0272438	0.4726	-0.314443	0.753939
Hadhb	0.434017	0.129723	0.250746	0.259016	-0.0448048	0.544939	0.311231	0.214585	-0.41004	0.840533	0.220043	0.293172	0.328643	0.208497	0.037043	0.464659	0.307034	0.229774	0.139545	0.369877	-0.14566	0.62992	-0.2296	0.681279
Mtx2	0.301036	0.132322	0.0912917	0.370433	-0.328222	0.878266	-0.132866	0.678949	-0.37318	0.894108	-0.0422757	0.555105	-0.275004	0.809637	-0.295013	0.827122	0.087282	0.39104	0.149568	0.318569	-0.158755	0.685687	-0.509229	0.751546
Vdac3	0.266693	0.132361	0.053684	0.412195	-0.0980082	0.656769	0.169746	0.242466	-0.351576	0.924095	0.18048	0.230988	0.0780519	0.377462	-0.063925	0.598513	0.321412	0.101972	0.231523	0.171918	0.0345155	0.446711	-0.182868	0.75482
Cyc1	0.417426	0.132984	0.300026	0.212531	-0.149386	0.650855	0.316053	0.204207	-0.298484	0.773634	0.273716	0.24134	0.251922	0.261995	0.0614691	0.44042	0.25798	0.263447	0.640867	0.048673	-0.144829	0.634909	0.00398506	0.496364
Ndufb6	0.410841	0.13316	0.169494	0.324604	0.0193198	0.479499	0.309843	0.204575	-0.244503	0.736004	0.185645	0.313897	0.203903	0.299285	0.156663	0.347049	0.317729	0.2139	0.610804	0.0548037	-0.209781	0.69629	0.768646	0.0335254
Hsd17b10	0.384683	0.135683	0.207134	0.278174	-0.0764225	0.584658	0.368108	0.148821	-0.252397	0.753421	0.187856	0.302542	0.261215	0.237417	0.0973922	0.398573	0.270723	0.237413	0.503798	0.0807195	-0.112023	0.613971	0.171551	0.330588
Sdhb	0.342316	0.136138	0.114334	0.358454	-0.146176	0.676464	0.0949603	0.383853	-0.394906	0.886312	0.170756	0.300217	0.0693541	0.41738	-0.000662249	0.500776	0.223053	0.254771	0.612372	0.0285092	-0.209019	0.726024	0.399391	0.13717
Hccs	0.350151	0.136292	0.399127	0.105364	0.162885	0.314103	-0.0404464	0.54583	0.240872	0.246672	0.268975	0.22501	0.0389167	0.45814	-0.0631568	0.564432	-0.456313	0.867576	-0.0194655	0.518693	0.0806437	0.425827
Ndufb2	0.502123	0.136898	0.224962	0.313085	0.0389975	0.466627	0.164096	0.363506	-0.342797	0.762801	0.441641	0.171982	0.221216	0.32148	0.13445	0.391728	0.328411	0.253424	0.724297	0.0627882	0.133514	0.394296	1.02654	0.0175202
Idh3g	0.472084	0.137062	0.193254	0.329257	-0.112837	0.599826	0.391715	0.187267	-0.489151	0.854694	0.3388	0.228211	0.262823	0.285195	0.0620727	0.448227	0.407939	0.192899	0.78475	0.0436247	-0.0803782	0.56407	-0.134639	0.595498
Sdhc	0.542957	0.137681	0.355833	0.238623	0.296096	0.278594	0.416628	0.205736	0.00851871	0.493553	0.373401	0.235605	0.301578	0.283688	0.298915	0.290015	0.432237	0.211183	0.595597	0.12833	0.0103274	0.492649	0.178739	0.378354
Cs	0.435909	0.139275	0.31993	0.21554	0.186672	0.326074	0.298217	0.23712	0.207513	0.312287	0.483798	0.123328	0.195663	0.326963	0.31766	0.23851	0.36901	0.208398	0.634156	0.0795406	-0.522773	0.858757	0.17309	0.392102
Ndufab1	0.390282	0.139286	0.122252	0.36827	-0.0475132	0.551681	0.253547	0.244399	-0.335166	0.814596	0.246271	0.25249	0.218534	0.279512	0.117816	0.379871	0.344064	0.186467	0.449259	0.116189	-0.0670343	0.567536	0.811871	0.0203939
Atp5g3	0.357094	0.14154	0.151935	0.32483	0.00716898	0.491525	0.125025	0.356838	-0.264848	0.778197	0.300035	0.188379	0.167426	0.314281	0.116972	0.37111	0.330933	0.175522	0.48873	0.0775256	-0.157	0.666976	0.503074	0.0942518
Ndufb3	0.462393	0.14175	0.310608	0.235957	0.181012	0.338694	0.275051	0.265664	-0.137894	0.620742	0.381789	0.191941	0.345483	0.218231	0.195007	0.335524	0.358546	0.218678	0.427664	0.172281	0.20339	0.33112	0.691588	0.0752352
Surf1	0.518797	0.141976	0.289644	0.277312	-0.185556	0.643167	0.277417	0.289808	-0.461056	0.811241	0.37203	0.232571	0.288626	0.287932	0.0291857	0.478129	0.364221	0.245752	0.736865	0.0766714	-0.0522339	0.536822	0.102181	0.435082
Ndufs8	0.365378	0.141996	0.0831394	0.404902	-0.0622345	0.570722	0.0943993	0.394161	-0.465857	0.902666	0.192467	0.294754	0.107847	0.383156	0.0455557	0.451193	0.244519	0.253894	0.816268	0.00850973	-0.0901113	0.59342	0.349225	0.185228
Sucla2	0.509283	0.142927	0.549864	0.122961	0.347836	0.236488	0.400425	0.206539	0.288731	0.28236	0.479358	0.166783	0.367427	0.232934	0.246987	0.317082	0.362511	0.243384	0.299383	0.286364	-0.103572	0.573303	0.195801	0.370953
Cycs	0.350244	0.143005	0.27789	0.198848	-0.195978	0.719774	0.0284844	0.466638	-0.193367	0.711858	0.0743895	0.414796	-0.0535237	0.560313	-0.0164388	0.518188	0.23171	0.257239	0.355651	0.153862	-0.228719	0.733325	0.604618	0.054748
Ndufb7	0.387017	0.146655	0.10588	0.387726	0.0545142	0.441859	0.408421	0.135171	-0.311259	0.792567	0.224546	0.276235	0.262858	0.244995	0.0753187	0.423858	0.40077	0.151439	0.682648	0.0335195	-0.150944	0.646442	0.465853	0.130267
Mrpl34	0.478816	0.146757	0.211823	0.322912	0.00534813	0.495442	0.322126	0.245199	-0.304105	0.733587	0.33896	0.238466	0.370003	0.221108	0.0266224	0.478854	0.410198	0.203555	0.663206	0.0842147	0.130402	0.399459	0.670975	0.0922557
Decr1	0.46204	0.147134	0.108158	0.405315	-0.187196	0.65845	0.411926	0.180254	-0.385968	0.788408	0.244864	0.300421	0.11259	0.40799	-0.164775	0.627278	0.507384	0.152552	0.828839	0.0417439	0.0554793	0.45746	-1.04338	0.873888
Vdac1	0.311095	0.147878	0.349806	0.117782	0.149494	0.309758	0.23711	0.216972	0.0863686	0.389611	0.249078	0.208212	0.143021	0.323956	0.117839	0.357097	0.256822	0.210088	-0.0242373	0.530512	-0.204868	0.733863	0.0314706	0.462895
Idh3b	0.402242	0.148291	0.345516	0.184871	-0.0448099	0.54501	0.275543	0.242766	-0.0854526	0.582801	0.299949	0.227952	0.318452	0.2165	0.203791	0.313379	0.304083	0.232538	0.654746	0.0504355	-0.440703	0.837308	0.0154834	0.486683
Ndufs6	0.373183	0.149776	0.170902	0.318258	0.0398124	0.45653	0.345	0.17124	-0.274122	0.767475	0.318157	0.193701	0.382514	0.15097	0.181771	0.318217	0.356734	0.177926	0.641434	0.041363	-0.118449	0.617741	0.367436	0.194023
Mrps15	0.369679	0.153278	0.142703	0.348064	-0.0269005	0.528883	0.438105	0.114644	-0.296629	0.780136	0.246422	0.257462	0.236021	0.268658	0.0959249	0.403754	0.391907	0.155104	0.55477	0.0703737	-0.359233	0.805289	0.400564	0.160268
Phyh	0.482217	0.155631	0.233115	0.314828	-0.152599	0.620776	0.486209	0.157877	-0.558869	0.861946	0.451021	0.182243	0.368178	0.232903	0.228298	0.330047	0.31272	0.275957	0.302116	0.28708	0.761583	0.0696204	-0.021143	0.512864
Mfn2	0.533828	0.156909	0.528397	0.159792	0.616212	0.122432	0.28174	0.304367	0.383371	0.246557	0.375866	0.254286	0.354535	0.272453	0.605841	0.152158	0.274869	0.328159	1.22098	0.0156059	-0.408188	0.730271	-0.537914	0.691475
Ndufs7	0.362557	0.159328	0.088195	0.404958	-0.149642	0.657374	0.250569	0.248532	-0.504899	0.910327	0.234553	0.265043	0.272669	0.234443	0.0280245	0.471287	0.34443	0.187986	0.74763	0.0213344	-0.0863077	0.585706	0.211571	0.315234
Timm8b	0.49369	0.161004	0.153855	0.380179	0.0092232	0.492777	0.181995	0.36153	-0.352438	0.746036	0.358433	0.24469	0.271112	0.303859	0.000483406	0.499648	0.311849	0.284074	0.790652	0.0650933	-0.0854143	0.560362	1.27426	0.00970862
Phb2	0.343511	0.163695	0.00451601	0.494957	-0.697147	0.973856	-0.0275723	0.529889	-1.03289	0.99805	0.0185372	0.480596	-0.207276	0.704073	-0.222122	0.71656	0.269853	0.240232	0.480507	0.109108	-0.463355	0.865769	-0.283077	0.702586
Mrps11	0.345809	0.163901	0.0619567	0.431848	-0.351391	0.830838	0.0506314	0.445265	-0.607219	0.941222	0.194753	0.303798	0.208827	0.295188	-0.124438	0.6202	0.228351	0.287159	0.708866	0.0319973	0.0283988	0.472849	-0.194816	0.611152
Ndufb8	0.374975	0.165104	0.0418247	0.457157	-0.0964088	0.597407	0.335224	0.194563	-0.528836	0.907716	0.211645	0.29682	0.203915	0.305479	0.057028	0.444895	0.319424	0.219131	0.795204	0.0211083	-0.297466	0.758745	0.52507	0.123873
Cox11	0.315788	0.166464	0.250132	0.223808	-0.106298	0.621012	0.167181	0.314862	-0.0417101	0.545461	0.240892	0.255401	0.0276973	0.470676	-0.304433	0.780755	0.0191655	0.480163	0.174529	0.328297	-0.239032	0.708921
Idh2	0.388109	0.168672	0.209669	0.303181	-0.115343	0.609492	0.285383	0.244496	-0.361754	0.800384	0.418348	0.157498	0.430402	0.153589	0.0184159	0.483355	0.22363	0.305187	0.759357	0.0342161	0.268087	0.272845	-0.348538	0.749434
Mrps12	0.403719	0.16934	0.0921449	0.414874	-0.202635	0.678235	0.33394	0.219796	-0.721879	0.945969	0.263038	0.276974	0.215709	0.315783	0.148667	0.373189	0.302142	0.256084	0.548246	0.114263	0.0797667	0.434602	0.516324	0.142218
Slc25a3	0.260493	0.171951	0.0861812	0.377588	-0.144526	0.696632	0.179393	0.262813	-0.210229	0.76754	0.172445	0.274758	0.144872	0.309498	-0.0138397	0.518818	0.177078	0.271417	0.207163	0.239724	-0.239135	0.788676	-0.418637	0.902941
Cox6c	0.419391	0.18223	0.153094	0.370574	0.071374	0.439165	0.255455	0.293734	-0.205648	0.6657	0.236598	0.309384	0.224705	0.320195	0.115385	0.407054	0.357568	0.235542	0.834403	0.0376548	-0.0983323	0.579355	1.1307	0.00862641
Atp5k	0.359036	0.184588	0.106851	0.39507	0.0661649	0.434803	0.0836055	0.418986	-0.236225	0.716444	0.279342	0.246343	0.24726	0.27411	0.0672644	0.437034	0.274254	0.259433	0.615437	0.0652244	-0.119061	0.608701	1.21506	0.000852042
Cox7c	0.34595	0.186404	-0.0380322	0.538727	0.0443125	0.454983	0.0998412	0.401116	-0.287575	0.76155	0.182394	0.326038	0.213624	0.300056	0.0446748	0.45696	0.240513	0.281555	0.283935	0.246515	-0.262487	0.735464	1.15221	0.00177309
Ldhb	0.638963	0.188047	0.507761	0.240192	0.159639	0.413744	0.749758	0.150211	-0.0608514	0.531948	0.680419	0.177624	0.776513	0.147104	0.379426	0.311767	0.539496	0.244552	0.84815	0.133253	0.559928	0.237176	-0.0870712	0.540656
Ndufa1	0.29856	0.189795	0.0608978	0.429241	-0.107029	0.622543	-0.163933	0.681442	-0.356316	0.845904	0.106318	0.380114	-0.031444	0.53538	0.0694302	0.423557	0.0902839	0.403094	0.455255	0.0975907	0.0236734	0.4743	0.901262	0.00643339
Ndufc1	0.39401	0.197719	0.064067	0.44534	0.101415	0.413823	0.349386	0.227319	-0.368174	0.778611	0.294571	0.266173	0.375257	0.214416	0.114453	0.407651	0.353517	0.23707	0.500604	0.149347	0.0122013	0.49028	1.32467	0.00201306
Atp5b	0.295027	0.19962	0.104422	0.382878	-0.00299363	0.503371	0.446318	0.101608	-0.179233	0.688848	0.282043	0.216536	0.365806	0.155679	0.0280624	0.469843	0.30385	0.205825	0.308279	0.200388	-0.249693	0.746413	-0.747187	0.96495
Atp5c1	0.244209	0.199975	0.0525824	0.428152	-0.0759756	0.602168	0.218009	0.229225	-0.290692	0.835674	0.188469	0.262152	0.193167	0.25873	0.0593847	0.422996	0.315209	0.150002	0.292596	0.162805	-0.192324	0.731829	0.154588	0.316565
Atp5f1	0.187841	0.201096	-0.0369671	0.565202	-0.14465	0.737696	0.112696	0.311313	-0.436374	0.973319	0.0264374	0.455121	0.0312537	0.447242	-0.089729	0.647357	0.178944	0.22356	0.127223	0.296465	-0.190664	0.782331	-0.293927	0.861983
Acadm	0.376002	0.201969	0.400006	0.185572	0.406541	0.182039	0.365641	0.211125	0.286632	0.268201	0.455775	0.161016	0.455311	0.164125	0.273919	0.285516	0.410588	0.197875	0.068007	0.444427	-0.0460478	0.536572	0.329408	0.255078
Alas1	0.336082	0.204314	0.566105	0.0783447	-0.0236255	0.522316	-0.0142168	0.513148	0.386992	0.183972	0.295579	0.253469	0.313977	0.245676	-0.17402	0.642246	0.324342	0.242316	-0.0356872	0.529594	-0.23891	0.67826
Timm13	0.247565	0.205285	-0.0320376	0.542104	-0.184799	0.727887	-0.063326	0.581325	-0.52131	0.954302	0.130313	0.338017	0.115953	0.356809	-0.015334	0.518887	0.0974379	0.382532	0.608994	0.0234263	-0.0886289	0.60581	0.490083	0.0813658
Slc25a5	0.256831	0.20563	0.221039	0.237861	-0.221866	0.75731	0.091029	0.388319	-0.0862123	0.604745	0.0380956	0.453788	0.124359	0.353449	-0.00124837	0.50149	0.0732207	0.412708	0.229839	0.248139	-0.0583749	0.567149	-0.431387	0.870765
Timm50	0.283225	0.207232	-0.0146848	0.516556	-0.460744	0.900351	0.0253478	0.472017	-0.808388	0.983872	0.108824	0.387095	0.0518859	0.447261	-0.299229	0.771191	0.175778	0.332359	0.791309	0.0201456	-0.21571	0.696711	-0.341137	0.663674
Uqcrq	0.242347	0.209684	-0.0466669	0.561559	-0.080183	0.604513	0.116105	0.351687	-0.420365	0.915905	0.129569	0.336345	0.107738	0.36407	0.0303797	0.46176	0.183176	0.281943	0.550716	0.0328262	-0.0600699	0.57416	0.683629	0.013118
Isca1	0.234202	0.210967	0.0495906	0.433561	-0.430169	0.922363	-0.194136	0.734794	-0.14729	0.676631	0.11016	0.367084	-0.0514075	0.560991	-0.133338	0.653786	0.147545	0.330096	-0.208132	0.725951	-0.368286	0.844978	0.419767	0.236289
Atp5a1	0.244884	0.211666	0.114846	0.353317	-0.0135265	0.517412	0.280422	0.182813	-0.15282	0.684871	0.271809	0.19316	0.26295	0.203646	0.0643641	0.421188	0.171267	0.299171	0.205066	0.263091	-0.25542	0.779491	-0.577886	0.943089
Ndufa4	0.347672	0.212052	-0.0791659	0.571921	0.108457	0.40164	0.124656	0.389081	-0.368861	0.794578	0.3975	0.182868	0.252437	0.286429	0.125722	0.391786	0.305232	0.255911	0.325707	0.2352	-0.00594143	0.505151	1.36308	0.000650059
Cox4i1	0.261941	0.212875	-0.0229978	0.527715	-0.0542235	0.564731	0.174477	0.301868	-0.357259	0.852625	0.214007	0.263528	0.204322	0.276059	0.0174713	0.480038	0.324666	0.174456	0.772651	0.00868688	-0.0573174	0.5654	0.377598	0.138714
Atp6v1f	0.230809	0.213643	0.0570623	0.422639	-0.151671	0.696326	0.123911	0.338131	-0.360732	0.88709	0.0547809	0.428513	0.0472698	0.438634	-0.0918754	0.616581	0.209897	0.245261	0.482281	0.055568	0.0564993	0.429445	0.186102	0.292211
Cox17	0.378513	0.21365	0.171796	0.359694	0.0578587	0.452207	0.245544	0.306557	-0.246706	0.690176	0.268429	0.292394	0.269338	0.293908	0.0812995	0.436984	0.245647	0.316547	0.402064	0.216399	-0.0391149	0.529678	1.63323	0.000319577
Uqcr11	0.293375	0.213968	0.11139	0.381763	-0.0475071	0.550958	0.275859	0.2291	-0.346219	0.820068	0.251173	0.25107	0.28965	0.220808	0.0515743	0.447187	0.318824	0.208061	0.768553	0.0173201	-0.0232569	0.523595	0.566811	0.0696569
Atp5g1	0.243077	0.215202	-0.0589574	0.575576	-0.138907	0.67295	-0.0138441	0.517575	-0.47076	0.934429	0.127283	0.342697	-0.029343	0.536659	-0.0385237	0.547159	0.218953	0.251405	0.498394	0.0536408	-0.0797521	0.595639	0.7318	0.00963777
Dlst	0.250781	0.224467	-0.0906856	0.60563	-0.129283	0.647097	-0.0465658	0.553128	-0.328017	0.816548	0.0501106	0.445856	-0.0163644	0.517123	-0.115144	0.615594	-0.085875	0.58551	0.874812	0.0110419	-0.0135389	0.513362
Ndufb1-ps	0.322512	0.225318	0.135247	0.375906	0.0410317	0.462063	-0.0611318	0.555411	-0.210072	0.682529	0.177595	0.343525	0.134631	0.381218	0.0905928	0.420831	0.228485	0.307992	0.135933	0.383637	-0.00422396	0.50364	1.60246	4.75505e-05
Atp5h	0.252613	0.226626	-0.0984209	0.614746	-0.125749	0.644473	0.191924	0.287545	-0.463137	0.910221	0.171221	0.309751	0.140893	0.342972	0.0146764	0.48351	0.263673	0.229982	0.556509	0.049744	-0.123578	0.636298	0.630664	0.0310166
Eci1	0.366938	0.229858	0.387232	0.216909	-0.376697	0.767228	0.549892	0.135302	-0.384367	0.765308	0.0676462	0.448807	0.219312	0.338704	-0.104437	0.575812	0.281884	0.303201	0.406887	0.231241	-0.0519604	0.535705	-0.277531	0.650444
Ndufa5	0.326336	0.234134	0.0846487	0.425478	-0.0640469	0.556237	0.324625	0.236523	-0.423059	0.818895	0.159918	0.364095	0.228834	0.310607	0.0602899	0.449552	0.296501	0.268588	0.668549	0.0740158	-0.18358	0.646229	1.22231	0.00397853
Polr2f	0.224381	0.235353	-0.0220634	0.528127	-0.200094	0.738102	0.341707	0.135679	-0.493278	0.938771	0.112766	0.362614	0.237331	0.230296	-0.0369031	0.544047	0.207647	0.267518	0.59211	0.0299634	0.0977918	0.385669	0.611954	0.0407843
Cox5a	0.254341	0.236357	-0.00598857	0.506733	-0.191145	0.702764	0.114905	0.37535	-0.491278	0.910986	0.108822	0.383794	0.0565125	0.439747	0.0060449	0.493619	0.222079	0.276391	0.43075	0.125573	-0.288413	0.769517	0.521047	0.101848
Oxa1l	0.301393	0.242506	0.1014	0.408565	-0.199788	0.6701	-0.157615	0.632096	-0.499401	0.844939	0.106235	0.415193	-0.0703883	0.554841	-0.135475	0.603406	-0.0236389	0.518203	0.791305	0.0607828	-0.462359	0.785283
Fdx1	0.435094	0.24311	0.29114	0.321255	-0.208188	0.626047	0.243085	0.352713	-0.398587	0.72399	0.327994	0.308188	0.142907	0.415039	0.128428	0.424802	0.294317	0.333791	0.141448	0.421486	0.141347	0.421497	1.14472	0.0371825
Oat	0.351655	0.244035	0.443817	0.187097	0.0537124	0.457897	0.237685	0.321321	0.086587	0.433693	0.362874	0.239429	0.229725	0.329433	0.149072	0.389547	0.330736	0.270722	-0.0269039	0.519922	1.05109	0.0183259	-0.532258	0.807201
Uqcr10	0.262975	0.245207	-0.00899364	0.509388	-0.0375635	0.539142	0.106151	0.391796	-0.382607	0.836931	0.211175	0.292338	0.233286	0.274717	0.0484569	0.451901	0.265158	0.255767	0.56303	0.0716559	-0.014958	0.514769	1.32807	9.06031e-05
Immt	0.200453	0.249736	0.148408	0.308719	0.245853	0.203615	0.358485	0.113928	0.0432573	0.444302	0.268264	0.189519	0.262001	0.197025	0.278347	0.187533	0.176395	0.288522	0.0950294	0.382115	-0.504159	0.931254	0.00601448	0.493099
Ndufa3	0.320968	0.250325	0.149085	0.376997	-0.170352	0.638117	0.011321	0.490733	-0.416777	0.799784	0.198932	0.342939	0.140287	0.389292	-0.0308862	0.524056	0.172831	0.3688	0.829483	0.0480551	-0.314836	0.724416	1.4285	0.00223605
Sdha	0.19559	0.250802	0.109553	0.353607	0.0260749	0.464729	0.345088	0.118666	-0.109698	0.640767	0.147301	0.314594	0.254832	0.202105	0.0915499	0.385655	0.141426	0.326115	0.301201	0.165438	-0.152279	0.678484	-0.115129	0.629056
Mdh2	0.214271	0.250955	0.0647398	0.419685	-0.367679	0.873962	0.591108	0.0284094	-0.551241	0.954346	0.0881672	0.394474	0.378929	0.122598	-0.0275739	0.532177	0.27547	0.20895	0.329345	0.16173	-0.00868202	0.509986	-0.321692	0.808142
Pdhb	0.166917	0.252939	0.221963	0.18719	-0.185295	0.763611	0.0718127	0.391188	-0.0573719	0.585965	0.0899731	0.368097	0.0464376	0.432587	-0.152484	0.703977	0.215567	0.219643	0.191963	0.252177	-0.390993	0.906686	0.0520845	0.451113
Ndufb5	0.193215	0.257649	-0.0272699	0.536493	-0.22936	0.778354	0.162223	0.294912	-0.52504	0.959173	0.106996	0.363361	0.094265	0.380387	-0.0189778	0.523904	0.22659	0.236572	0.352974	0.128138	-0.206215	0.73792	0.704758	0.017536
Atp5l	0.214405	0.260431	-0.117865	0.637694	-0.153793	0.676572	0.146259	0.333174	-0.431463	0.896846	0.102764	0.38227	0.104768	0.381086	-0.0222707	0.525224	0.228728	0.259539	0.323656	0.174281	-0.00678106	0.507685	1.03564	0.000681273
Acat1	0.211766	0.262317	0.180262	0.293541	0.105439	0.376427	0.285026	0.196673	-0.0842053	0.595949	0.285352	0.201587	0.323057	0.173639	0.103242	0.385288	0.393573	0.129916	0.0698401	0.421574	-0.116548	0.624633	-0.0840583	0.585979
Atp6v1d	0.172402	0.265061	-0.00443958	0.506364	-0.136938	0.685053	0.179218	0.263906	-0.410713	0.922513	0.0888781	0.381446	0.0407416	0.44574	-0.13853	0.675626	0.240427	0.206091	-0.147559	0.675127	0.0804465	0.400991	0.0487508	0.452449
Fxn	0.267645	0.266398	0.0309516	0.471843	-0.358245	0.78303	-0.167015	0.640041	-0.470574	0.832797	0.248834	0.302703	0.0849239	0.431803	-0.283831	0.7095	0.0569358	0.455601	0.781168	0.055428	-0.0408061	0.529332	0.227106	0.411673
Cox8a	0.206124	0.2679	-0.129731	0.651221	-0.191261	0.715633	0.0576421	0.432782	-0.46377	0.912627	0.17265	0.307538	0.201299	0.280062	-0.0175805	0.519938	0.192685	0.292705	0.499013	0.0728408	-0.131206	0.644667	0.782093	0.0110253
Ndufs4	0.162798	0.269799	-0.118418	0.671486	-0.141151	0.700008	0.0175362	0.474307	-0.490455	0.963588	-0.0196772	0.527969	-0.0510144	0.571517	-0.113472	0.654315	0.0391294	0.445342	0.405611	0.0700416	-0.0632276	0.58529	0.133027	0.332365
Ndufb4	0.202371	0.271955	-0.0723332	0.58554	-0.210655	0.735209	0.0523555	0.438474	-0.565534	0.95208	0.0407324	0.452797	0.0417025	0.45219	-0.147994	0.661726	0.126579	0.362412	0.474051	0.0845769	-0.115441	0.625128	0.847637	0.0107698
Pdp1	0.199658	0.273369	0.128557	0.351462	0.152836	0.327846	-0.0399364	0.544587	0.116407	0.374001	-0.0273862	0.529387	0.299287	0.208492	-0.110055	0.609882	0.393387	0.13564	0.248716	0.263194	-0.190506	0.661587	1.6945	0.000742316
Uqcrb	0.21094	0.280167	-0.00488433	0.505389	-0.0943686	0.602864	0.266349	0.231577	-0.363525	0.837955	0.158207	0.333362	0.212571	0.282953	0.00517475	0.494554	0.221217	0.282071	0.424833	0.124014	-0.0240975	0.525238	1.16973	0.00030827
Rhot2	0.223522	0.28026	0.112313	0.386901	-0.26666	0.743194	0.26639	0.255013	-0.109536	0.601027	0.163734	0.350433	0.0861549	0.42281	0.0792533	0.431589	-0.256127	0.697374	1.67304	7.04617e-06	-0.516635	0.808981
Ech1	0.261412	0.281521	0.0172619	0.48481	-0.295355	0.74053	0.702159	0.056049	-0.637053	0.910959	0.0990874	0.416568	0.37786	0.209719	-0.0667617	0.554507	0.282544	0.281648	0.735368	0.0596702	-0.405384	0.789004	-0.332635	0.726463
Retsat	0.251734	0.281773	0.176679	0.344666	0.147855	0.371889	0.474104	0.142159	-0.00521478	0.504264	0.484138	0.14329	0.413644	0.1899	0.105682	0.416534	-0.403745	0.788444	1.17397	0.00131948	-0.117351	0.576882
Atp5j2	0.1764	0.282325	-0.0460068	0.559875	-0.0919353	0.617818	0.263828	0.194794	-0.423444	0.91429	0.144695	0.32022	0.1979	0.262293	-0.0242141	0.530143	0.307358	0.169503	0.747417	0.00506301	-0.0903436	0.611171	0.26645	0.19955
Atp5j	0.191932	0.283618	-0.0233553	0.527858	-0.18268	0.707546	0.257528	0.221368	-0.351172	0.848634	0.109543	0.372872	0.165675	0.313322	0.0279346	0.468162	0.316879	0.185906	0.409233	0.110593	-0.114372	0.62867	0.66132	0.0214297
Atp6v1g1	0.156205	0.29089	-0.0442747	0.561846	-0.28933	0.845688	0.448017	0.0538343	-0.492497	0.958092	-0.0190097	0.52575	0.164972	0.287205	-0.0742383	0.598272	0.291125	0.161051	0.287139	0.167313	-0.0912584	0.616086	0.0192696	0.477337
Cox10	0.156257	0.291189	0.118362	0.340286	-0.0268748	0.535763	-0.0775582	0.599335	0.00500957	0.493636	-0.147922	0.674863	-0.0851965	0.600563	0.260142	0.216271	0.131377	0.350899	0.108503	0.388006	-0.30338	0.769046
Cox7a2	0.218874	0.293292	-0.0492308	0.548826	-0.0867391	0.585169	0.278019	0.246075	-0.368425	0.814148	0.161746	0.346499	0.28427	0.245146	0.0474663	0.45528	0.238277	0.288362	0.588478	0.0743946	-0.114423	0.605961	1.2389	0.000694626
Cox5b	0.168636	0.299674	-0.0981754	0.620292	-0.24497	0.776616	0.182145	0.287083	-0.535782	0.950865	0.08471	0.398366	0.149334	0.325709	-0.00557509	0.506602	0.1663	0.31159	0.670446	0.0172729	-0.215503	0.735183	0.620089	0.0293617
Ndufa7	0.191729	0.299767	-0.0547637	0.559634	-0.131195	0.640445	0.215234	0.278608	-0.500799	0.912286	0.140772	0.351703	0.181062	0.313474	-0.0103478	0.510797	0.228644	0.276981	0.396765	0.143249	0.0171203	0.48223	1.20955	0.000206105
Cox6a1	0.188857	0.301202	0.0524981	0.442278	0.160752	0.32793	0.379624	0.146698	0.000274255	0.499704	0.197585	0.295565	0.395656	0.140125	0.264326	0.241604	0.335649	0.188364	0.723248	0.0217099	-0.394409	0.84525	0.353351	0.184755
Atp5e	0.203335	0.303924	-0.20118	0.693721	-0.250699	0.734948	-0.0856227	0.583407	-0.535024	0.90514	0.0716033	0.431031	-0.0446989	0.542785	-0.16221	0.650332	0.175705	0.338249	0.645607	0.0582076	-0.164315	0.650853	1.13466	0.00256888
Atp5d	0.135759	0.305198	-0.100915	0.647558	-0.233963	0.809096	0.104035	0.350383	-0.568362	0.983968	0.0999937	0.357929	0.108894	0.346462	-0.1179	0.663571	0.152122	0.29336	0.632151	0.00767047	-0.097533	0.63388	-0.407143	0.903751
Ndufa6	0.199109	0.307385	0.0869353	0.412743	-0.0784735	0.578349	0.489113	0.105935	-0.211428	0.698914	0.114698	0.388182	0.35222	0.190657	0.139676	0.368208	0.340519	0.206038	0.691821	0.0404818	-0.116027	0.608092	0.896135	0.0116812
Atp6v0e	0.144701	0.312463	-0.128935	0.667825	-0.216755	0.766168	-0.237886	0.784607	-0.553083	0.968445	0.0832364	0.393722	-0.169076	0.706272	-0.155962	0.690917	0.0365552	0.453313	0.0583283	0.428031	0.371446	0.119151	0.667954	0.018716
Ldha	0.183041	0.313546	0.213373	0.282961	-0.443291	0.879943	-0.179157	0.679725	-0.25586	0.745033	-0.149561	0.649114	-0.329929	0.797363	-0.203688	0.69474	0.0117694	0.488398	0.318699	0.212968	0.503718	0.100278	-0.646063	0.92422
Cox15	0.137512	0.314005	-0.149738	0.695388	0.247279	0.198128	0.0641347	0.417659	-0.0367624	0.54241	-0.0986337	0.60813	0.0720996	0.421982	0.205029	0.287913	-0.746689	0.945189	-1.19548	0.969166	-0.0269605	0.524258
Por	-0.370796	0.759776	-0.0415713	0.531831	-0.780186	0.928969	0.995968	0.0220806	-0.0521423	0.538147	-0.479851	0.806951	0.605582	0.128987	-0.10629	0.575525	0.180079	0.373791	0.388904	0.246367	0.00267589	0.498175	-0.437272	0.719794
Etfb	0.145413	0.333675	-0.167602	0.689075	-0.262615	0.778899	0.465335	0.0815523	-0.750925	0.985503	-0.0147211	0.516573	0.151392	0.334829	-0.0451412	0.549595	0.239355	0.254422	0.605824	0.0415391	-0.326476	0.808173	-0.0035923	0.503531
Aldh6a1	0.179334	0.362389	0.17376	0.367045	0.254589	0.309312	0.691763	0.0836343	-0.0513419	0.537169	0.304748	0.285683	0.640708	0.114264	0.334283	0.276695	0.41327	0.231893	0.277721	0.304548	0.444288	0.21939	0.524576	0.205749
Etfa	0.0963533	0.368829	-0.0883515	0.620311	-0.126847	0.668846	0.374865	0.0936493	-0.411516	0.916315	-0.107808	0.639211	0.054176	0.429065	-0.0139912	0.518272	0.116368	0.352763	-0.0673654	0.586123	-0.20774	0.743939	-0.176885	0.692674
Acaa2	0.148788	0.393136	-0.194321	0.636824	-0.583974	0.8487	0.667471	0.109114	-0.960197	0.94908	-0.177944	0.619396	0.432533	0.226141	-0.299428	0.689658	0.219458	0.357645	0.417337	0.248534	-0.651275	0.839751	-0.360826	0.659245
Acadsb	0.207502	0.373245	0.346054	0.292775	0.658476	0.146434	0.73991	0.120526	0.467847	0.236989	0.486829	0.229261	0.690601	0.145776	0.480552	0.237723	0.405307	0.276548	0.256963	0.355583	0.118765	0.433503	0.298421	0.339282
Pdk4	-0.146217	0.577092	-0.0724678	0.53817	-0.206406	0.604388	0.854305	0.121238	0.429486	0.289697	-0.578154	0.738713	-0.373879	0.658874	-0.28071	0.621546	0.701552	0.170884			0.193881	0.418386
Cpt1a	-0.234986	0.752419	-0.373562	0.860235	-0.0624193	0.570753	0.376943	0.136758	-0.274351	0.769032	-0.0614613	0.563894	0.0691075	0.429369	-0.27278	0.755668	-0.337901	0.801713	0.309302	0.226087	-0.350757	0.799422	0.13222	0.433907
Maob	0.314228	0.358035	0.520676	0.271991	0.687068	0.211071	0.922281	0.138649	0.525723	0.276022	0.791654	0.180209	0.639937	0.238067	0.479565	0.302586	0.386633	0.337715	0.292247	0.370739	-0.515965	0.689081	0.70693	0.233894
Nnt	-0.345053	0.667159	-0.40356	0.689401	0.568299	0.217344	0.745622	0.14814	-0.469489	0.689149	0.33998	0.342521	0.359385	0.3334	0.0199238	0.490842					-1.65797	0.926202
Rhot1	0.0770119	0.382912	0.208763	0.208429	0.232858	0.183572	0.250117	0.168313	0.18931	0.237881	0.148701	0.290955	0.298065	0.135829	0.220769	0.218162	0.167859	0.27738	-0.0730286	0.603684	0.137413	0.319936	-0.834976	0.932961
Gpx4	0.153607	0.326683	-0.106003	0.622146	-0.257123	0.775021	0.30527	0.184669	-0.518242	0.933796	0.0732661	0.416177	0.306902	0.18675	-0.00976709	0.510961	0.316876	0.189539	0.710501	0.0158392	0.0195205	0.478093	-0.43047	0.875377
Ndufa2	0.0717342	0.429967	-0.0711785	0.569979	-0.195886	0.68534	0.358971	0.187568	-0.442565	0.857587	0.0254729	0.475533	0.237655	0.283668	-0.061861	0.557773	0.248534	0.281124	0.576387	0.0819446	-0.163816	0.648161	1.46455	6.6151e-05
Atp1b1	0.0732828	0.467748	0.211873	0.407142	-0.679096	0.758395	0.779706	0.192772	0.233544	0.405073	-2.16785	0.965119	-1.17204	0.853409	-0.175207	0.566168	-0.0791602	0.529517	-0.689409	0.711658	0.944928	0.178436
Opa1	-0.228568	0.7556	-0.207096	0.73358	0.360615	0.133976	0.287701	0.194961	0.328016	0.171258	0.14514	0.345763	0.0628903	0.433596	0.212666	0.285287	0.103579	0.39344	-0.692421	0.941873	0.151008	0.351088	0.786456	0.10739
Nqo2	0.114966	0.379009	-0.0828645	0.58607	-0.13197	0.631901	0.296245	0.221785	-0.317602	0.776392	-0.0217836	0.520549	0.021158	0.480299	-0.232529	0.702227	-0.349066	0.777501	0.131157	0.387235	-0.68276	0.900767	0.749202	0.181538
Slc25a12	0.0129577	0.481104	-0.136946	0.689648	0.214213	0.218016	0.205529	0.231803	-0.11551	0.650487	0.00936445	0.487808	0.074663	0.4054	0.135017	0.333223	0.0259793	0.467323	0.359566	0.127358	0.507635	0.0509548
Cox7b	0.0451708	0.438108	-0.112689	0.652218	0.0803454	0.390021	0.209725	0.234806	-0.227752	0.780937	0.0440425	0.440825	0.149646	0.306799	0.0373803	0.450767	0.150582	0.310134	-0.113648	0.645057	-0.340266	0.865017	1.13321	1.032e-05
Pdha1	0.133485	0.373508	0.201257	0.312037	0.0551533	0.447353	0.283862	0.247619	0.0882204	0.418396	0.0973116	0.410358	0.166783	0.349108	0.181694	0.338826	0.260212	0.277512	0.23072	0.301092	0.388367	0.191337	0.0879232	0.426649
Cox7a2l	-0.122374	0.638998	-0.139005	0.657989	-0.356065	0.848427	0.216378	0.267267	-0.398871	0.86834	-0.170222	0.678547	0.1902	0.301136	-0.186424	0.695957	0.204584	0.284899	-0.0254638	0.52623	-0.62381	0.949263	-0.230961	0.697746
Lrpprc	-0.0289387	0.537835	-0.0656802	0.584675	0.41044	0.0850531	0.146158	0.321782	0.0421701	0.449324	0.268059	0.20909	0.0914295	0.394369	0.243903	0.239002	-0.755991	0.979679	0.475743	0.0889985	0.0470602	0.450356
Ogdh	0.0421376	0.441662	0.0271683	0.462309	0.323194	0.126728	0.0972756	0.369975	0.361008	0.105922	0.28554	0.165827	0.30145	0.154431	0.1822	0.276083	0.122088	0.344683	0.46391	0.0575258	-0.0503218	0.562194	0.383336	0.117422
Hadha	-0.0123188	0.521508	-0.14236	0.73334	0.192816	0.198099	0.0854245	0.356345	-0.105563	0.671997	0.168203	0.239845	0.136415	0.285141	0.0838187	0.363837	0.238776	0.156215	0.195763	0.21118	-0.0289118	0.545111	-0.100973	0.635621
Afg3l2	0.124611	0.335472	0.216507	0.229835	0.298265	0.154655	0.0232644	0.469812	0.285076	0.178159	0.208733	0.25576	0.194917	0.273493	0.168898	0.305324	-0.414139	0.889624	0.157955	0.313919	0.244029	0.23846	-1.51069	0.957635
Tomm70a	0.00214341	0.49645	-0.0269454	0.544231	0.181518	0.22654	-0.0129798	0.520883	0.112994	0.325976	0.123072	0.31607	-0.0411572	0.561171	0.363646	0.0797369	0.425271	0.0505363	-0.25078	0.821607	-0.285099	0.843727	-0.346385	0.760457
Uqcrh	0.0297089	0.467712	-0.11214	0.62102	-0.290235	0.786221	0.146731	0.346345	-0.370988	0.837617	-0.0366477	0.538425	0.105259	0.391097	-0.0727871	0.574879	0.214545	0.289354	0.447323	0.120398	-0.323844	0.7973	1.06577	0.0017817
Cox6b1	0.0402016	0.449844	-0.169494	0.703524	-0.316651	0.840233	0.0232976	0.471293	-0.561637	0.960147	-0.0286191	0.534545	0.0456933	0.445243	-0.123218	0.644019	0.162887	0.31304	0.396295	0.115639	-0.225809	0.745461	1.05357	0.000330604
Atp5o	0.0887779	0.371176	-0.236215	0.810517	-0.166858	0.730339	0.0211703	0.469298	-0.499647	0.9663	-0.072939	0.602336	-0.0867678	0.620027	-0.0399331	0.555511	0.13944	0.313046	0.186023	0.258715	-0.414652	0.922065	0.556912	0.0398365
Atp6v1e1	0.0547454	0.421181	-0.148588	0.704565	-0.182091	0.741846	0.0191944	0.472967	-0.388413	0.912437	-0.0276735	0.537154	0.0329527	0.456172	-0.0546596	0.572959	0.130284	0.326036	0.24516	0.211163	-0.0380784	0.548344	-0.0296957	0.533666
Atp5g2	0.0986025	0.39467	-0.0368216	0.539957	-0.286922	0.779874	0.0592233	0.437384	-0.435708	0.874727	0.0619822	0.435802	0.0427011	0.456087	-0.0386356	0.539523	0.161356	0.338513	0.275589	0.241271	-0.165127	0.659685	0.927661	0.0071051
Htra2	0.144039	0.390728	-0.173913	0.629423	-0.38016	0.760932	-0.319599	0.720714	-0.743123	0.89901	-0.0369848	0.52545	-0.308345	0.694903	-0.461806	0.776872	0.241314	0.344739	0.303792	0.311484	-0.334369	0.699244
Bax	0.0890175	0.396658	-0.167155	0.687835	-0.520396	0.934976	-0.376395	0.859056	-0.688536	0.974668	-0.152433	0.661097	-0.300803	0.791295	-0.343605	0.82539	-0.0654436	0.570978	-0.125372	0.626285	0.00477134	0.495043	0.462635	0.139781
