# Supplementary material for: Aortic Single-Cell Transcriptome Analysis Reveals ApoE-Isoform-Specific Influences on Vascular Disease
Source: Int J Mol Sci. 2026 Jun 22;27(12):5619. doi: 10.3390/ijms27125619 (PMC13299737; doi:10.3390/ijms27125619)
Supplement: Supplementary file 1 [file ijms-27-05619-s001.zip › ijms-4323115-supplementary/Supplemental materials/Table S-2. aggregatedHallmarkSignificant OxPhos genes across all SMC clusters.xlsx]

## Sheet: Sheet 1
cluster	ID	Name	pval	padj	log2err	ES	NES	size	leadingEdge	leadingEdgeSymbols
Cluster_0	HALLMARK_OXIDATIVE_PHOSPHORYLATION	Genes encoding proteins involved in oxidative phosphorylation.	3.88795e-09	1.86622e-07	0.761461	0.515363	1.49111	197	66925, 66223, 11757, 14194, 67003, 66865, 66419, 13382, 67834, 59054, 67863, 211253, 30059, 14719, 109754, 226646, 22273, 14751, 22334, 26926, 68349, 56451, 27395, 27402, 64655, 66841, 235339, 72900, 227197, 17449, 66447, 66694, 11429, 66108, 11370, 12039, 11739, 223696, 68375, 17995, 66383, 17713, 30056, 55951, 93747, 21854, 54411, 231086, 53375, 22335, 66445, 230075, 15108, 67680, 15159, 68198,…	Sdhd, Mrpl35, Prdx3, Fh1, Uqcrc2, Pmpca, Mrpl11, Dld, Idh3a, Mrps30, Slc25a11, Mtrf1, Timm10, Got2, Cyb5r3, Ndufs2, Uqcrc1, Gpi1, Vdac2, Aifm1, Ndufs3, Suclg1, Mrpl15, Pdhx, Mrps22, Etfdh, Dlat, Ndufv2, Ndufs1, Mdh1, Mgst3, Uqcrfs1, Aco2, Ndufa9, Acadvl, Bckdha, Slc25a4, Tomm22, Ndufa8, Ndufv1, Iscu, Grpel1, Timm9, Mpc1, Echs1, Timm17a, Atp6ap1, Hadhb, Mtx2, Vdac3, Cyc1, Ndufb6, Hsd17b10, Sdhb, H…
Cluster_0	HALLMARK_FATTY_ACID_METABOLISM	Genes encoding proteins involved in metabolism of fatty acids.	3.31905e-06	7.96572e-05	0.627257	0.507436	1.44937	125	66925, 11564, 18194, 14194, 11409, 11792, 13382, 16852, 170789, 14555, 22275, 12896, 18207, 12908, 12683, 74754, 13808, 56451, 56690, 66841, 68021, 227095, 17449, 76238, 19286, 11429, 15488, 11370, 11674, 14874, 93747, 231086, 17025, 15108, 15159, 15929, 66052, 73724, 17252, 20916, 67460, 170718, 22361, 15490, 270076, 20917, 75624, 68728, 22629, 17161, 11363, 23945, 52683, 15107, 14081, 11364, 67…	Sdhd, Adsl, Nsdhl, Fh1, Acads, Apex1, Dld, Lgals1, Acot8, Gpd1, Urod, Cpt2, Nthl1, Crat, Cidea, Dhcr24, Eno3, Suclg1, Mlycd, Etfdh, Bphl, Hibch, Mdh1, Grhpr, Pts, Aco2, Hsd17b4, Acadvl, Aldoa, Gstz1, Echs1, Hadhb, Alad, Hsd17b10, Hccs, Idh3g, Sdhc, Mcee, Rdh11, Sucla2, Decr1, Idh3b, Vnn1, Hsd17b7, Gcdh, Suclg2, Metap1, Trp53inp2, Ywhah, Maoa, Acadl, Mgll, Ncaph2, Hadh, Acsl1, Acadm, Kmt5a, Aoc3, …
Cluster_0	HALLMARK_MYOGENESIS	Genes involved in development of skeletal muscle (myogenesis).	0.000150774	0.00241238	0.518848	0.465655	1.34256	162	21925, 12715, 11435, 11464, 110196, 12372, 13346, 216459, 58226, 17896, 12391, 12908, 100732, 16582, 13019, 13808, 18693, 12709, 19769, 19309, 21987, 20391, 19223, 14199, 11423, 67399, 16511, 18642, 21345, 54411, 20973, 59011, 24053, 16404, 11443, 69253, 20399, 15464, 14248, 11636, 19245, 12955, 11474, 76954, 52250, 13143, 22004, 21956, 29817, 12759, 16419, 24131, 14077, 56188, 18104, 11790, 1340…	Tnnc2, Ckm, Chrna1, Actc1, Fdps, Casq1, Des, Myl6b, Cacna1h, Myl4, Cav3, Crat, Mapre3, Kifc3, Ctf1, Eno3, Pick1, Ckb, Rit1, Pygm, Tpd52l1, Sgca, Ptgis, Fhl1, Ache, Pdlim7, Kcnh2, Pfkm, Tagln, Atp6ap1, Syngr2, Myoz1, Sgcg, Itga7, Chrnb1, Hspb2, Sh2b1, Hrc, Flii, Ak1, Ptp4a3, Cryab, Actn3, St5, Reep1, Dapk2, Tpm2, Tnnt2, Igfbp7, Clu, Itgb5, Ldb3, Fabp3, Fxyd1, Nqo1, Speg, Dmpk, Acsl1, Tcap, Hdac5, …
Cluster_0	HALLMARK_MYC_TARGETS_V1	A subgroup of genes regulated by MYC - version 1 (v1).	0.000389617	0.00467541	0.498493	0.44614	1.29147	198	53607, 11757, 26754, 68988, 231872, 11792, 268373, 22327, 66973, 12729, 20810, 14719, 68092, 18972, 27979, 18655, 18673, 57296, 15191, 23996, 14113, 21849, 381760, 22123, 27966, 27366, 26440, 55944, 85305, 17219, 66446, 12237, 66235, 109801, 103136, 26443, 50995, 68981, 59029, 66942, 67089, 19166, 22335, 52530, 66445, 12261, 15182, 15452, 70316, 21454, 26441, 13665, 51797, 20639, 26446, 22333, 12…	Snrpa, Prdx3, Cops5, Prpf31, Aimp2, Apex1, Ppia, Vbp1, Mrps18b, Clns1a, Srm, Got2, Ncbp2, Pold2, Eif3b, Pgk1, Phb, Psmd8, Hdgf, Psmc4, Fbl, Trim28, Ssbp1, Psmd3, Rrp9, Txnl4a, Psma1, Eif3d, Kars, Mcm6, Exosc7, Bub3, Eif1ax, Glo1, Pwp1, Psma6, Uba2, Snrpa1, Psmd14, Ddx18, Psmc6, Psma2, Vdac3, Nhp2, Cyc1, C1qbp, Hdac2, Hprt, Ndufab1, Tcp1, Psma4, Eif2s1, Ctps, Snrpb2, Psmb3, Vdac1, Cdk4, Psmb2, Ran…
Cluster_0	HALLMARK_GLYCOLYSIS	Genes encoding proteins involved in glycolysis and gluconeogenesis.	0.00364431	0.0336117	0.431708	0.428445	1.23689	173	104458, 18194, 268373, 24105, 13382, 23897, 110119, 59031, 18648, 58226, 14635, 14719, 208211, 72727, 18655, 21991, 23996, 331026, 245865, 13806, 14385, 53418, 18746, 76429, 104009, 17449, 74246, 11876, 56375, 117592, 11674, 11541, 69080, 12124, 13638, 14043, 58810, 110695, 76524, 22122, 19139, 19053, 66052, 12739, 12368, 70601, 18452, 23827, 67005, 80879, 50798, 22021, 236900, 50527, 70186, 7868…	Rars, Nsdhl, Ppia, Rbck1, Dld, Hax1, Mpi, Chst12, Pgam1, Cacna1h, Galk1, Got2, Alg1, B3gat3, Pgk1, Tpi1, Psmc4, Gmppb, Spag4, Eno1, Slc37a4, B4galt2, Pkm, Lhpp, Qsox1, Mdh1, Gale, Artn, B4galt4, B3galt6, Aldoa, Adora2b, Gmppa, Bik, Efna3, Ext2, Akr1a1, Aldh7a1, Cln6, Tsta3, Prps1, Ppp2cb, Sdhc, Cldn3, Casp6, Ecd, P4ha2, Bpnt1, Polr3k, Slc16a3, Gne, Tpst1, Pdk3, Ero1l, Fam162a, Nol3, Taldo1, Fkbp4…
Cluster_0	HALLMARK_PEROXISOME	Genes encoding components of peroxisome.	0.00420147	0.0336117	0.407018	0.479637	1.3434	79	13870, 110196, 170789, 110959, 20524, 12908, 18632, 74754, 56690, 16413, 19302, 15461, 15488, 11739, 56325, 19305, 18631, 20148, 76524, 13016, 17252, 67283, 51797, 20280, 13872, 12257, 269951, 54683, 22629, 72129, 56273, 14081, 20656, 76263, 12359, 66437, 78388, 56752, 15356, 224824, 51798, 67442, 12572, 101502	Ercc1, Fdps, Acot8, Nudt19, Slc25a17, Crat, Pex11b, Dhcr24, Mlycd, Itgb1bp1, Pex2, Hras, Hsd17b4, Slc25a4, Abcb9, Pex5, Pex11a, Dhrs3, Cln6, Ctbp1, Rdh11, Slc25a19, Ctps, Scp2, Ercc3, Tspo, Idh2, Prdx5, Ywhah, Pex13, Pex14, Acsl1, Sod2, Gstk1, Cat, Fis1, Mvp, Aldh9a1, Hmgcl, Pex6, Ech1, Retsat, Cdk7, Hsd3b7
Cluster_0	HALLMARK_ADIPOGENESIS	Genes up-regulated during adipocyte differentiation (adipogenesis).	0.0058374	0.0400279	0.407018	0.424136	1.22597	190	18618, 11757, 67767, 11409, 13382, 67834, 67914, 12476, 12896, 22245, 74610, 22273, 12908, 13358, 21881, 26926, 12683, 68349, 56451, 27395, 110391, 72157, 235339, 52064, 227095, 68653, 11836, 66447, 11429, 56428, 12039, 11674, 20618, 26379, 14085, 17713, 66588, 93747, 11637, 66445, 67680, 15929, 66052, 12974, 70316, 16404, 20280, 66916, 67460, 16922, 66148, 67809, 13602, 18641, 103172, 22340, 216…	Pemt, Prdx3, Jagn1, Acads, Dld, Idh3a, Coq9, Cd151, Cpt2, Uck1, Abcb8, Uqcrc1, Crat, Slc25a1, Tkt, Aifm1, Cidea, Ndufs3, Suclg1, Mrpl15, Qdpr, Pgm1, Dlat, Coq5, Hibch, Samm50, Araf, Mgst3, Aco2, Mtch2, Bckdha, Aldoa, Sncg, Esrra, Fah, Grpel1, Cmpk1, Echs1, Ak2, Cyc1, Sdhb, Idh3g, Sdhc, Cs, Ndufab1, Itga7, Scp2, Ndufb7, Decr1, Phyh, Dnajc15, Rmdn3, Sparcl1, Pfkl, Chchd10, Vegfb, Dhrs7b, Esyt1, Tal…
Cluster_0	HALLMARK_MYC_TARGETS_V2	A subgroup of genes regulated by MYC - version 2 (v2).	0.0108357	0.061776	0.38073	0.482984	1.331	56	231872, 53414, 107071, 27998, 69902, 20810, 66590, 75751, 18673, 27966, 66164, 69071, 68493, 101612, 66942, 59028, 110109, 100608, 12567, 15278, 13340, 227746, 64934, 21379, 28126, 20322, 18813, 27993, 20509	Aimp2, Bysl, Wdr74, Exosc5, Mrto4, Srm, Farsa, Ipo4, Phb, Rrp9, Nip7, Tmem97, Ndufaf4, Grwd1, Ddx18, Rcl1, Nop2, Noc4l, Cdk4, Tfb2m, Slc29a2, Rabepk, Pes1, Tbrg4, Nop16, Sord, Pa2g4, Imp4, Slc19a1
Cluster_0	HALLMARK_XENOBIOTIC_METABOLISM	Genes encoding proteins involved in processing of drugs and other xenobiotics.	0.011583	0.061776	0.38073	0.432115	1.23875	140	14854, 18618, 225913, 52585, 269378, 110351, 209027, 246277, 66397, 53328, 66841, 69071, 14450, 85305, 68021, 56794, 13809, 108037, 19215, 19286, 11429, 55927, 109900, 108156, 14873, 14085, 11532, 29811, 74142, 68943, 15452, 110172, 12368, 67489, 67880, 22361, 14782, 20733, 14102, 22021, 20498, 330817, 13195, 78038, 11431, 18104, 17161, 67103, 11669, 11655, 16480, 15902, 66082, 18041, 18081, 1258…	Gss, Pemt, Tkfc, Dhrs1, Ahcy, Rap1gap, Pycr1, Csad, Sar1b, Pgrmc1, Etfdh, Tmem97, Gart, Kars, Bphl, Hacl1, Enpep, Shmt2, Ptgds, Pts, Aco2, Hes6, Asl, Mthfd1, Gsto1, Fah, Adh5, Ndrg2, Lonp1, Pink1, Hprt, Slc35b1, Casp6, Ap4b1, Dcxr, Vnn1, Gsr, Spint2, Fas, Tpst1, Slc12a4, Dhps, Ddc, Mccc2, Acp1, Nqo1, Maoa, Ptgr1, Aldh2, Alas1, Jup, Id2, Abhd6, Nfs1, Ninj1, Cdo1, Cat, Atoh8, Itih4, Bcar1, Ddt, Pmm…
Cluster_0	HALLMARK_DNA_REPAIR	Genes involved in DNA repair.	0.0193754	0.0930017	0.352488	0.422143	1.21278	146	66679, 13870, 105446, 57314, 56626, 27369, 27632, 68092, 66406, 75062, 11486, 74167, 66979, 58202, 79059, 20021, 56436, 16434, 19891, 66914, 66653, 69241, 235459, 76025, 22088, 209357, 50773, 57278, 21357, 52696, 330959, 15452, 20930, 18100, 245841, 194309, 14923, 66136, 67710, 26370, 13872, 229906, 27061, 11636, 21343, 98053, 74414, 20016, 13194, 69920, 110074, 20833, 69020, 23918, 22059, 70456,…	Rae1, Ercc1, Gmpr2, Nelfcd, Poll, Dguok, Nelfe, Ncbp2, Sac3d1, Sf3a3, Ada, Nudt9, Pole4, Nelfb, Nme3, Polr2c, Adrm1, Itpa, Rpa2, Vps28, Brf2, Polr2d, Gtf2a2, Cant1, Tsg101, Gtf2h3, Nt5c, Bcam, Tarbp2, Zwint, Snapc5, Hprt, Surf1, Mrpl40, Polr2h, Vps37d, Guk1, Znrd1, Polr2g, Cetn2, Ercc3, Gtf2b, Bcap31, Ak1, Taf6, Gtf2f1, Polr3c, Polr1c, Ddb1, Polr2i, Dut, Ssrp1, Zfp707, Impdh2, Trp53, Mpc2, Cox17,…
Cluster_1	HALLMARK_TNFA_SIGNALING_VIA_NFKB	Genes regulated by NF-kB in response to TNF [GeneID=7124].	6.66678e-26	3.33339e-24	1.31889	0.639286	2.08945	167	12702, 17873, 18030, 15205, 11910, 15370, 16007, 19252, 17133, 14283, 384783, 13653, 54720, 14281, 18227, 16362, 17869, 18124, 16476, 12227, 14284, 16477, 17872, 23849, 16598, 20393, 15936, 11852, 240672, 12608, 13654, 14282, 22695, 14579, 15937, 16600, 67035, 18412, 13197, 21950, 15939, 230734, 26397, 18578, 15200, 15902, 21847, 211770, 12053, 229055, 12156, 13655, 14221, 13537, 20918, 56706, 12…	Socs3, Gadd45b, Nfil3, Hes1, Atf3, Nr4a1, Ccn1, Dusp1, Maff, Fosl1, Irs2, Egr1, Rcan1, Fos, Nr4a2, Irf1, Myc, Nr4a3, Jun, Btg2, Fosl2, Junb, Ppp1r15a, Klf6, Klf2, Sgk1, Ier2, Rhob, Dusp5, Cebpb, Egr2, Fosb, Zfp36, Gem, Ier3, Klf4, Dnajb4, Sqstm1, Gadd45a, Tnfsf9, Ier5, Yrdc, Map2k3, Pde4b, Hbegf, Id2, Klf10, Trib1, Bcl6, Zbtb10, Bmp2, Egr3, Fjx1, Dusp2, Eif1, Ccnl1, Cdkn1a, Birc2, Serpine1, Map3k…
Cluster_1	HALLMARK_HYPOXIA	Genes up-regulated in response to low oxygen levels (hypoxia).	6.4283e-07	1.60707e-05	0.659444	0.459089	1.50348	176	18030, 11910, 107817, 16007, 19252, 17133, 384783, 20439, 14281, 16476, 13198, 14284, 17872, 23849, 15277, 22695, 15937, 78889, 74155, 83553, 74747, 20525, 12457, 11639, 50527, 19309, 13004, 17684, 13638, 12575, 13008, 52331, 18787, 108767, 22339, 72157, 22359, 11535, 20971, 14219, 20855, 236900, 76238, 15368, 56421, 14733, 14751, 14385, 18712, 99929, 52231, 216136, 11541, 21817, 12226, 13615, 18…	Nfil3, Atf3, Jmjd6, Ccn1, Dusp1, Maff, Irs2, Siah2, Fos, Jun, Ddit3, Fosl2, Ppp1r15a, Klf6, Hk2, Zfp36, Ier3, Wsb1, Errfi1, Tktl1, Ddit4, Slc2a1, Noct, Ak4, Ero1l, Pygm, Ncan, Cited2, Efna3, Cdkn1a, Csrp2, Stbd1, Serpine1, Pnrc1, Vegfa, Pgm1, Vldlr, Adm, Sdc4, Ccn2, Stc1, Pdk3, Grhpr, Hmox1, Pfkp, Gpc1, Gpi1, Slc37a4, Pim1, Tiparp, Ankzf1, Ilvbl, Adora2b, Tgm2, Btg1, Edn2, P4ha2, Ccng2, Eno3, Cav…
Cluster_1	HALLMARK_MYOGENESIS	Genes involved in development of skeletal muscle (myogenesis).	2.02457e-05	0.000337429	0.57561	0.442958	1.4459	160	17873, 15982, 11423, 21925, 15200, 216459, 13346, 80888, 21956, 21987, 14077, 11435, 19309, 16511, 11472, 12715, 59011, 12575, 20391, 12391, 13682, 18642, 12372, 17896, 15464, 13019, 67399, 52250, 14081, 20698, 16404, 17901, 20399, 71994, 24131, 11636, 13400, 100732, 15184, 21345, 24053, 19223, 21393, 107589, 11443, 12955, 76954, 29856, 29817, 20973, 22004, 110196, 12908, 19769, 58226, 11790, 172…	Gadd45b, Ifrd1, Ache, Tnnc2, Hbegf, Myl6b, Des, Hspb8, Tnnt2, Tpd52l1, Fabp3, Chrna1, Pygm, Kcnh2, Actn2, Ckm, Myoz1, Cdkn1a, Sgca, Cav3, Eif4a2, Pfkm, Casq1, Myl4, Hrc, Ctf1, Pdlim7, Reep1, Acsl1, Sphk1, Itga7, Myl1, Sh2b1, Cnn3, Ldb3, Ak1, Dmpk, Mapre3, Hdac5, Tagln, Sgcg, Ptgis, Tcap, Mylk, Chrnb1, Cryab, St5, Smtn, Igfbp7, Syngr2, Tpm2, Fdps, Crat, Rit1, Cacna1h, Speg, Mef2d, Fhl1, Kifc3, Myh…
Cluster_1	HALLMARK_UV_RESPONSE_UP	Genes up-regulated in response to ultraviolet (UV) radiation.	5.13553e-05	0.000641941	0.557332	0.454948	1.47202	130	81489, 11910, 15370, 12447, 14281, 16362, 12227, 16477, 105675, 11852, 14282, 18412, 11655, 53324, 16008, 56437, 14419, 15512, 231327, 12156, 20182, 12424, 16511, 12566, 22174, 15502, 12367, 14228, 27053, 11702, 12228, 18035, 59045, 15368, 17161, 20867, 11739, 53318, 15270, 12660, 71765, 22404, 18747, 12226, 12018, 73340, 11891, 17701, 12583, 102857, 18753, 22275, 217869, 50776, 74325, 22042, 221…	Dnajb1, Atf3, Nr4a1, Ccne1, Fos, Irf1, Btg2, Junb, Ppif, Rhob, Fosb, Sqstm1, Alas1, Nptx2, Igfbp2, Rrad, Gal, Hspa2, Ppat, Bmp2, Rxrb, Cck, Kcnh2, Cdk2, Tyro3, Dnaja1, Casp3, Fkbp4, Asns, Amd1, Btg3, Nfkbia, Stard3, Hmox1, Maoa, Stip1, Slc25a4, Pdlim3, H2afx, Chka, Klhdc3, Wiz, Prkaca, Btg1, Bak1, Nptxr, Rab27a, Msx1, Cdo1, Slc6a8, Prkcd, Urod, Eif5, Polg2, Cltb, Tfrc, Tst, Cdkn1c, Stk25, Olfm1, …
Cluster_1	HALLMARK_P53_PATHWAY	Genes involved in p53 pathways and networks.	0.00013717	0.0013717	0.518848	0.421212	1.37915	178	11910, 14281, 22057, 16476, 13198, 12227, 70925, 192231, 17872, 12703, 15937, 16600, 69786, 13197, 21950, 207785, 15939, 12795, 74747, 231712, 15200, 17347, 53892, 15183, 14102, 56437, 18538, 170742, 21987, 12156, 217344, 68755, 12575, 64058, 12569, 98845, 15468, 20698, 67426, 15368, 11636, 16450, 76281, 216049, 75234, 18590, 12444, 12226, 13836, 12018, 99480, 13830, 21807, 16832, 22032, 18415, 2…	Atf3, Fos, Tob1, Jun, Ddit3, Btg2, Cdkn2aip, Hexim1, Ppp1r15a, Socs1, Ier3, Klf4, Tprkb, Gadd45a, Tnfsf9, Csrnp2, Ier5, Plk3, Ddit4, Trafd1, Hbegf, Mknk2, Ppm1d, Hdac3, Fas, Rrad, Pcna, Sertad3, Tpd52l1, Bmp2, Rhbdf2, Cgrrf1, Cdkn1a, Perp, Cdk5r1, Eps8l2, Prmt2, Sphk1, Coq8a, Hmox1, Ak1, Jag2, Tax1bp3, Zfp365, Rnf19b, Pdgfa, Ccnd2, Btg1, Epha2, Bak1, Dnttip2, Stom, Tsc22d1, Ldhb, Traf4, Hspa4l, S…
Cluster_1	HALLMARK_IL2_STAT5_SIGNALING	Genes up-regulated by STAT5 in response to IL2 stimulation.	0.00290436	0.0215382	0.431708	0.4014	1.30701	153	17873, 18030, 17133, 12447, 17869, 23849, 15277, 11852, 22781, 12703, 18263, 12156, 11861, 11803, 269378, 14873, 11746, 229521, 216233, 26410, 19228, 12367, 14190, 21664, 54195, 14085, 216197, 18712, 213056, 11905, 20973, 80914, 16153, 12335, 21817, 12444, 110109, 22634, 13808, 68770, 14299, 20893, 20148, 17829, 24066, 17760, 18950, 17117, 57436, 17913, 12577, 13601, 94185	Gadd45b, Nfil3, Maff, Ccne1, Myc, Klf6, Hk2, Rhob, Ikzf4, Socs1, Odc1, Bmp2, Arl4a, Aplp1, Ahcy, Gsto1, Anxa4, Syt11, Socs2, Map3k8, Pth1r, Casp3, Fgl2, Phlda1, Gucy1b1, Fah, Ckap4, Pim1, Fam126b, Serpinc1, Syngr2, Uck2, Il10, Capn3, Tgm2, Ccnd2, Nop2, Plagl1, Eno3, Phtf2, Ncs1, Bhlhe40, Dhrs3, Muc1, Spry4, Map6, Pnp, Amacr, Gabarapl1, Myo1c, Cdkn1c, Ecm1, Tnfrsf21
Cluster_1	HALLMARK_GLYCOLYSIS	Genes encoding proteins involved in glycolysis and gluconeogenesis.	0.00301535	0.0215382	0.431708	0.392293	1.2843	175	384783, 15277, 15937, 107869, 14629, 83553, 74747, 26556, 19053, 11639, 19139, 80879, 104458, 50527, 17684, 13638, 14228, 22339, 22359, 245865, 20855, 18648, 50927, 53418, 50798, 236900, 56421, 14733, 56375, 23827, 110695, 208211, 14385, 23996, 23897, 52231, 110078, 12739, 13382, 110119, 11541, 58226, 14719, 104009, 18452, 12124, 110095, 112407, 24105, 268373, 66052, 13806, 69080, 14735, 17436, 1…	Irs2, Hk2, Ier3, Cth, Gclc, Tktl1, Ddit4, Homer1, Ppp2cb, Ak4, Prps1, Slc16a3, Rars, Ero1l, Cited2, Efna3, Fkbp4, Vegfa, Vldlr, Spag4, Stc1, Pgam1, Nasp, B4galt2, Gne, Pdk3, Pfkp, Gpc1, B4galt4, Bpnt1, Aldh7a1, Alg1, Slc37a4, Psmc4, Hax1, Ankzf1, Pygb, Cldn3, Dld, Mpi, Adora2b, Cacna1h, Got2, Qsox1, P4ha2, Bik, Pygl, Egln3, Rbck1, Ppia, Sdhc, Eno1, Gmppa, Gpc4, Me1, Pkm, Ndst3, Tpi1, Chst12, Ak3,…
Cluster_1	HALLMARK_FATTY_ACID_METABOLISM	Genes encoding proteins involved in metabolism of fatty acids.	0.00357032	0.021689	0.431708	0.413496	1.33526	127	15519, 18263, 15159, 14555, 20916, 12683, 11992, 20917, 227095, 208715, 18207, 68728, 67956, 56690, 66841, 14194, 14081, 76238, 170718, 17161, 11364, 68263, 11429, 11409, 13382, 12908, 11792, 15505, 13177, 11754, 74754, 11370, 15107, 22629, 12896, 15488, 13808, 66052, 270076, 23945, 56451, 17436, 16852, 231086, 93747, 20603, 22275, 73724, 27354, 68021, 72479, 15108, 170789, 75624, 16828, 57436, 5…	Hsp90aa1, Odc1, Hccs, Gpd1, Sucla2, Cidea, Auh, Suclg2, Hibch, Hmgcs1, Nthl1, Trp53inp2, Kmt5a, Mlycd, Etfdh, Fh1, Acsl1, Grhpr, Idh3b, Maoa, Acadm, Pdhb, Aco2, Acads, Dld, Crat, Apex1, Hsph1, Eci1, Aoc3, Dhcr24, Acadvl, Hadh, Ywhah, Cpt2, Hsd17b4, Eno3, Sdhc, Gcdh, Mgll, Suclg1, Me1, Lgals1, Hadhb, Echs1, Sms, Urod, Mcee, Nbn, Bphl, Hsdl2, Hsd17b10, Acot8, Metap1, Ldha, Gabarapl1, Aldh9a1, Mdh1,…
Cluster_1	HALLMARK_KRAS_SIGNALING_DN	Genes down-regulated by KRAS activation.	0.00390403	0.021689	0.431708	0.423543	1.34726	100	18227, 12227, 20393, 58242, 72350, 53883, 16008, 18440, 74645, 12715, 56632, 64242, 14760, 14570, 66972, 192663, 80903, 19125, 21808, 67426, 15551, 98363, 50782, 16426, 14431, 12556, 18205, 13615, 18948, 404634, 16533, 13614, 20482, 114642, 232078, 93735, 14804	Nr4a2, Btg2, Sgk1, Nudt11, Zc2hc1c, Celsr2, Igfbp2, P2rx6, Tent5c, Ckm, Sphk2, Ngb, Gpr19, Arhgdig, Slc25a23, Abcg4, Fgf16, Prodh, Tgfb2, Coq8a, Htr1b, Efhd1, Rgs11, Itih3, Gamt, Cdh16, Ntf3, Edn2, Pnmt, H2afy2, Kcnmb1, Edn1, Skil, Brdt, Thnsl2, Wnt16, Grid2
Cluster_1	HALLMARK_APOPTOSIS	Genes mediating programmed cell death (apoptosis) by activation of caspases.	0.00635793	0.0317896	0.407018	0.406169	1.31419	130	17873, 11910, 16362, 16476, 13198, 12227, 11852, 15937, 18412, 107869, 13197, 27279, 15507, 14102, 12156, 13655, 12566, 12575, 16905, 17131, 15502, 12367, 12228, 16668	Gadd45b, Atf3, Irf1, Jun, Ddit3, Btg2, Rhob, Ier3, Sqstm1, Cth, Gadd45a, Tnfrsf12a, Hspb1, Fas, Bmp2, Egr3, Cdk2, Cdkn1a, Lmna, Smad7, Dnaja1, Casp3, Btg3, Krt18
Cluster_1	HALLMARK_XENOBIOTIC_METABOLISM	Genes encoding proteins involved in processing of drugs and other xenobiotics.	0.0196757	0.0894352	0.352488	0.380061	1.23505	143	55942, 14629, 11655, 15902, 14102, 53328, 269378, 14873, 74142, 67489, 18787, 246277, 16480, 52585, 71093, 66841, 225913, 21808, 12927, 15368, 50997, 108156, 56794, 17161, 11429, 14085, 68943, 66397, 55927, 209027, 20733, 78038, 66082, 13836, 13809, 29811, 16427, 56351, 14782, 14538, 12583, 109900, 110351, 14854, 20498, 68021, 15452, 18104, 103149, 29858, 22173, 67103, 57436, 16816, 56752, 22021,…	Sertad1, Gclc, Alas1, Id2, Fas, Pgrmc1, Ahcy, Gsto1, Lonp1, Ap4b1, Serpine1, Csad, Jup, Dhrs1, Atoh8, Etfdh, Tkfc, Tgfb2, Bcar1, Hmox1, Mpp2, Mthfd1, Hacl1, Maoa, Aco2, Fah, Pink1, Sar1b, Hes6, Pycr1, Spint2, Mccc2, Abhd6, Epha2, Enpep, Ndrg2, Itih4, Ptges3, Gsr, Gcnt2, Cdo1, Asl, Rap1gap, Gss, Slc12a4, Bphl, Hprt, Nqo1, Upb1, Pmm1, Tyr, Ptgr1, Gabarapl1, Lcat, Aldh9a1, Tpst1, Adh5, Slc6a6, Fmo3,…
Cluster_2	HALLMARK_MITOTIC_SPINDLE	Genes important for mitotic spindle assembly.	1.2749e-06	5.99201e-05	0.643552	0.480415	1.45786	181	17925, 19877, 56376, 54126, 223435, 77579, 13518, 76073, 22330, 227800, 228012, 56430, 13998, 60595, 226525, 16800, 18536, 16570, 75786, 11855, 69632, 11789, 16798, 72416, 16328, 16573, 108686, 192176, 232533, 236266, 56349, 226751, 68743, 234214, 20662, 11350, 72333, 223697, 18541, 213498, 13424, 13383, 224014, 320191, 233276, 19687, 72776, 110279, 286940, 328580, 12488, 16561, 12009, 16593, 716…	Myo9b, Rock1, Pdlim5, Arhgef7, Trio, Myh10, Dst, Pcgf5, Vcl, Rabgap1, Tlk1, Clip1, Fgd6, Actn4, Rasal2, Arhgef2, Pcm1, Kif3c, Ckap5, Arhgap5, Arhgef12, Apc, Lats1, Lrpprc, Cep250, Kif5b, Ccdc88a, Flna, Stk38l, Alms1, Net1, Cdc42bpa, Anln, Sorbs2, Sos1, Abl1, Palld, Sun2, Pcnt, Arhgef11, Dync1h1, Dlg1, Fgd4, Hook3, Tubgcp5, Rfc1, Sass6, Bcr, Flnb, Tubgcp6, Cd2ap, Kif1b, Cep131, Klc1, Myo1e, Sept9,…
Cluster_2	HALLMARK_MYOGENESIS	Genes involved in development of skeletal muscle (myogenesis).	7.38884e-05	0.00144035	0.538434	0.466385	1.40839	160	16412, 13405, 77559, 16795, 17901, 24052, 13527, 78286, 225115, 18767, 12827, 17929, 52250, 107589, 24131, 11515, 14248, 15464, 17880, 11472, 11568, 17967, 13400, 14173, 13346, 17913, 12372, 12715, 29856, 11435, 14081, 58226, 12554, 16404, 20411, 18563, 12323, 19223, 21345, 71994, 20391, 19309, 22004, 17260, 16651, 21925, 24053, 13143, 67399, 11790, 17261, 21987, 15184, 16511, 17258, 76954, 11464…	Itgb1, Dmd, Agl, Large1, Myl1, Sgcd, Dtna, Nav2, Svil, Pkia, Col4a2, Myom1, Reep1, Mylk, Ldb3, Adcy9, Flii, Hrc, Myh11, Actn2, Aebp1, Ncam1, Dmpk, Fgf2, Des, Myo1c, Casq1, Ckm, Smtn, Chrna1, Acsl1, Cacna1h, Cdh13, Itga7, Sorbs1, Pcx, Camk2b, Ptgis, Tagln, Cnn3, Sgca, Pygm, Tpm2, Mef2c, Sspn, Tnnc2, Sgcg, Dapk2, Pdlim7, Speg, Mef2d, Tpd52l1, Hdac5, Kcnh2, Mef2a, St5, Actc1, Mras, Itgb5, Pfkm, Fhl1…
Cluster_2	HALLMARK_UV_RESPONSE_DN	Genes down-regulated in response to ultraviolet (UV) radiation.	9.19372e-05	0.00144035	0.538434	0.477363	1.43384	135	64009, 56376, 17250, 99633, 18798, 17755, 20238, 381290, 545156, 19663, 236915, 16001, 20975, 12166, 24000, 16531, 268977, 18787, 16416, 74194, 11990, 226751, 50768, 67252, 22359, 19736, 59125, 252875, 18710, 13383, 19274, 22589, 23797, 17389, 226519, 12389, 15893, 11480, 20747, 21872, 50791, 16835, 54650, 14609, 18028, 69562, 14007, 229615, 207615, 57265, 353187, 110593, 66549, 210106, 14773, 14…	Syne1, Pdlim5, Abcc1, Adgrl2, Plcb4, Map1b, Atxn1, Atp2b4, Kalrn, Rbpms, Arhgef9, Igf1r, Synj2, Bmpr1a, Ptpn21, Kcnma1, Ltbp1, Serpine1, Itgb3, Rnd3, Atrn, Cdc42bpa, Dlc1, Cap2, Vldlr, Rgs4, Nek7, Mios, Pik3r3, Dlg1, Ptprm, Atrx, Akt3, Mmp16, Lamc1, Cav1, Ica1, Acvr2a, Spop, Tjp1, Magi2, Ldlr, Sfmbt1, Gja1, Nfib, Cdk13, Celf2, Pias3, Wdr37, Fzd2, Nr1d2, Prdm2, Aggf1, Tent4a, Grk5, Nr3c1, Map2k5, …
Cluster_3	HALLMARK_OXIDATIVE_PHOSPHORYLATION	Genes encoding proteins involved in oxidative phosphorylation.	8.82919e-10	4.06143e-08	0.801216	0.475967	1.6692	197	18984, 17448, 66290, 51798, 110826, 104776, 110842, 11947, 67130, 52538, 13382, 76614, 12039, 66407, 66945, 66885, 27273, 66916, 13177, 69833, 12894, 109731, 67442, 66108, 12861, 18115, 15108, 16832, 93747, 16922, 67003, 59040, 407785, 17995, 67460, 11946, 625249, 15929, 17991, 56451, 11931, 67264, 57423, 11370, 74143, 110446, 55951, 66445, 230075, 66052, 20916, 11364, 231086, 22333, 24030, 11957…	Por, Mdh2, Atp6v1g1, Ech1, Etfb, Aldh6a1, Etfa, Atp5b, Ndufa6, Acaa2, Dld, Immt, Bckdha, Mrps15, Sdha, Acadsb, Pdk4, Ndufb7, Eci1, Polr2f, Cpt1a, Maob, Retsat, Ndufa9, Cox6a1, Nnt, Hsd17b10, Ldhb, Echs1, Phyh, Uqcrc2, Rhot1, Ndufs6, Ndufv1, Decr1, Atp5a1, Gpx4, Idh3g, Ndufa2, Suclg1, Atp1b1, Ndufb8, Atp5j2, Acadvl, Opa1, Acat1, Mpc1, Cyc1, Ndufb6, Sdhc, Sucla2, Acadm, Hadhb, Vdac1, Mrps12, Atp5j,…
Cluster_3	HALLMARK_MYOGENESIS	Genes involved in development of skeletal muscle (myogenesis).	1.97769e-06	4.54868e-05	0.627257	0.447652	1.55187	161	11464, 17897, 21956, 56012, 21924, 13009, 12862, 12017, 59011, 11474, 13346, 14681, 11515, 24052, 17189, 20411, 76954, 77559, 21987, 107589, 22004, 24131, 17929, 225115, 13405, 17880, 13527, 19245, 11472, 52250, 14245, 14081, 18767, 58226, 18104, 14248, 21345, 16795, 29856, 12391, 78286, 18563, 17901, 13682, 16412, 11790, 17532, 12323, 20973, 16404, 13143, 17896, 21393, 11423, 20856, 19223, 16651…	Actc1, Myl3, Tnnt2, Pgam2, Tnnc1, Csrp3, Cox6a2, Bag1, Myoz1, Actn3, Des, Gnao1, Adcy9, Sgcd, Mb, Sorbs1, St5, Agl, Tpd52l1, Mylk, Tpm2, Ldb3, Myom1, Svil, Dmd, Myh11, Dtna, Ptp4a3, Actn2, Reep1, Lpin1, Acsl1, Pkia, Cacna1h, Nqo1, Flii, Tagln, Large1, Smtn, Cav3, Nav2, Pcx, Myl1, Eif4a2, Itgb1, Speg, Mras, Camk2b, Syngr2, Itga7, Dapk2, Myl4, Tcap, Ache, Stc2, Ptgis, Sspn, Mylpf, Kcnh2, Rit1, Fhl1…
Cluster_3	HALLMARK_ADIPOGENESIS	Genes up-regulated during adipocyte differentiation (adipogenesis).	5.42658e-06	8.32076e-05	0.610527	0.43066	1.50727	190	18984, 17448, 11363, 51798, 72039, 20618, 13850, 11669, 69574, 110826, 103172, 13202, 52538, 13382, 76614, 12039, 15107, 11770, 26457, 20411, 66916, 67442, 13830, 19043, 27047, 12861, 107589, 93747, 13171, 16922, 11674, 67460, 625249, 15929, 56451, 16956, 21881, 11512, 14085, 66445, 66052, 17436, 11364, 52064, 68653, 13602, 22340, 116848, 22117, 66594, 14732, 16775, 66142, 67834, 20324, 68202, 11…	Por, Mdh2, Acadl, Ech1, Mccc1, Sncg, Ephx2, Aldh2, Cmbl, Etfb, Chchd10, Ddt, Acaa2, Dld, Immt, Bckdha, Hadh, Fabp4, Slc27a1, Sorbs1, Ndufb7, Retsat, Stom, Ppm1b, Omd, Cox6a1, Mylk, Echs1, Dbt, Phyh, Aldoa, Decr1, Gpx4, Idh3g, Suclg1, Lpl, Tkt, Adcy6, Fah, Cyc1, Sdhc, Me1, Acadm, Coq5, Samm50, Sparcl1, Vegfb, Baz2a, Tst, Uqcr11, Gpam, Lama4, Cox7b, Idh3a, Cavin2, Ndufa5, Aco2, Cs, Hibch, Reep6, Dh…
Cluster_3	HALLMARK_FATTY_ACID_METABOLISM	Genes encoding proteins involved in metabolism of fatty acids.	9.37844e-06	0.000107852	0.593325	0.456088	1.56139	126	15360, 17448, 11363, 51798, 270076, 56442, 76238, 52538, 13382, 12040, 66945, 15107, 13177, 12894, 56690, 67442, 12892, 17319, 15108, 11992, 93747, 14555, 67956, 11674, 67460, 12167, 15929, 56451, 11370, 57436, 18207, 66052, 20916, 17436, 14081, 11364, 19013, 20917, 231086, 22629, 14194, 11429, 227095, 70335, 170718, 18597, 56752, 22275, 17161, 27354, 74147, 23945	Hmgcs2, Mdh2, Acadl, Ech1, Gcdh, Serinc1, Grhpr, Acaa2, Dld, Bckdhb, Sdha, Hadh, Eci1, Cpt1a, Mlycd, Retsat, Cpox, Mif, Hsd17b10, Auh, Echs1, Gpd1, Kmt5a, Aldoa, Decr1, Bmpr1b, Idh3g, Suclg1, Acadvl, Gabarapl1, Nthl1, Sdhc, Sucla2, Me1, Acsl1, Acadm, Ppara, Suclg2, Hadhb, Ywhah, Fh1, Aco2, Hibch, Reep6, Idh3b, Pdha1, Aldh9a1, Urod, Maoa, Nbn, Ehhadh, Mgll
Cluster_3	HALLMARK_KRAS_SIGNALING_DN	Genes down-regulated by KRAS activation.	0.000148507	0.00136626	0.518848	0.462693	1.56286	90	21954, 11464, 64242, 19125, 14804, 53883, 57745, 20503, 75578, 235320, 67112, 53422, 104027, 66972, 72350, 15551, 12167, 12227, 20191, 93735, 98682, 14431, 18227, 21834, 18205, 50782, 56711, 70355, 16533, 98363, 232078, 56632	Tnni3, Actc1, Ngb, Prodh, Grid2, Celsr2, Zfp112, Slc16a7, Fggy, Zbtb16, Fgf22, Ybx2, Synpo, Slc25a23, Zc2hc1c, Htr1b, Bmpr1b, Btg2, Ryr2, Wnt16, Mfsd6, Gamt, Nr4a2, Thrb, Ntf3, Rgs11, Plag1, Gprc5c, Kcnmb1, Efhd1, Thnsl2, Sphk2
Cluster_3	HALLMARK_XENOBIOTIC_METABOLISM	Genes encoding proteins involved in processing of drugs and other xenobiotics.	0.00844443	0.0647406	0.38073	0.381885	1.31489	141	14262, 18984, 103149, 17750, 51798, 11669, 66082, 50997, 16427, 16480, 13202, 67103, 27273, 11761, 78038, 67442, 29811, 330817, 11431, 12583, 56351, 19662, 57436, 14538, 14085, 11938, 14450, 18104, 68943, 13195, 19015, 11429, 11532, 18563, 56752, 66375, 74114, 17161, 108156, 109900, 29858, 14873, 67880, 18041, 110351, 71093, 56376	Fmo3, Por, Upb1, Mt2, Ech1, Aldh2, Abhd6, Mpp2, Itih4, Jup, Ddt, Ptgr1, Pdk4, Aox1, Mccc2, Retsat, Ndrg2, Dhps, Acp1, Cdo1, Ptges3, Rbp4, Gabarapl1, Gcnt2, Fah, Atp2a2, Gart, Nqo1, Pink1, Ddc, Ppard, Aco2, Adh5, Pcx, Aldh9a1, Dhrs7, Crot, Maoa, Mthfd1, Asl, Pmm1, Gsto1, Dcxr, Nfs1, Rap1gap, Atoh8, Pdlim5
Cluster_5	HALLMARK_TNFA_SIGNALING_VIA_NFKB	Genes regulated by NF-kB in response to TNF [GeneID=7124].	1.95691e-16	9.58884e-15	1.04763	0.661305	1.73128	162	14282, 384783, 229055, 17873, 18227, 18124, 13653, 14283, 54446, 67035, 18412, 13655, 14284, 12053, 11910, 12227, 15205, 15370, 16362, 14281, 22339, 56376, 26397, 18787, 14579, 16600, 23849, 12702, 18578, 16007, 16476, 17872, 13654, 240672, 211770, 18030, 15200, 75234, 17133, 54720, 216850, 16477, 16598, 19252, 20393, 99929, 17869, 21847, 17691, 22695, 16601, 319520, 12156, 19225, 19347, 15937, 1…	Fosb, Irs2, Zbtb10, Gadd45b, Nr4a2, Nr4a3, Egr1, Fosl1, Nfat5, Dnajb4, Sqstm1, Egr3, Fosl2, Bcl6, Atf3, Btg2, Hes1, Nr4a1, Irf1, Fos, Vegfa, Pdlim5, Map2k3, Serpine1, Gem, Klf4, Klf6, Socs3, Pde4b, Ccn1, Jun, Ppp1r15a, Egr2, Dusp5, Trib1, Nfil3, Hbegf, Rnf19b, Maff, Rcan1, Kdm6b, Junb, Klf2, Dusp1, Sgk1, Tiparp, Myc, Klf10, Sik1, Zfp36, Klf9, Dusp4, Bmp2, Ptgs2, Dennd5a, Ier3, Birc2, Mxd1, Ccnl1,…
Cluster_5	HALLMARK_HYPOXIA	Genes up-regulated in response to low oxygen levels (hypoxia).	6.00259e-07	1.47063e-05	0.659444	0.547978	1.43784	173	384783, 74185, 83553, 14284, 56484, 11910, 14042, 15277, 14281, 12457, 22339, 78889, 18787, 23849, 16795, 16007, 16476, 74155, 17872, 18451, 18030, 50527, 20439, 17133, 104263, 19252, 20525, 99929, 22695, 107817, 15937, 110611, 18750, 14538, 15531, 74747, 13527, 170768, 20971, 21366, 14735, 15275, 11639, 19017, 15931, 22359, 14219, 18712, 13198, 20893, 13008, 17684, 12576, 93691, 75785, 108767, 1…	Irs2, Gbe1, Tktl1, Fosl2, Foxo3, Atf3, Ext1, Hk2, Fos, Noct, Vegfa, Wsb1, Serpine1, Klf6, Large1, Ccn1, Jun, Errfi1, Ppp1r15a, P4ha1, Nfil3, Ero1l, Siah2, Maff, Kdm3a, Dusp1, Slc2a1, Tiparp, Zfp36, Jmjd6, Ier3, Hdlbp, Prkca, Gcnt2, Ndst1, Ddit4, Dtna, Pfkfb3, Sdc4, Slc6a6, Gpc4, Hk1, Ak4, Ppargc1a, Ids, Vldlr, Ccn2, Pim1, Ddit3, Bhlhe40, Csrp2, Cited2, Cdkn1b, Klf7, Klhl24, Pnrc1, Btg1, Pdk3, Stc…
Cluster_5	HALLMARK_UV_RESPONSE_DN	Genes down-regulated in response to ultraviolet (UV) radiation.	0.000230127	0.00282188	0.518848	0.520715	1.35673	134	11987, 18710, 353187, 56376, 18787, 17131, 20238, 16007, 74194, 16001, 64009, 12064, 19252, 20975, 381290, 545156, 18798, 17869, 114713, 15901, 110593, 18750, 16835, 14609, 99633, 16531, 17755, 236915, 13548, 24000, 210106, 69562, 268977, 328108, 67252, 22359, 19736, 231070, 13383, 17250, 20893, 17389, 50768, 17684, 50791, 11480, 12576, 19274, 217692, 21872, 12166, 19663, 23797, 226751, 16590, 11…	Slc7a1, Pik3r3, Nr1d2, Pdlim5, Serpine1, Smad7, Atxn1, Ccn1, Rnd3, Igf1r, Syne1, Bdnf, Dusp1, Synj2, Atp2b4, Kalrn, Plcb4, Myc, Rasa2, Id1, Prdm2, Prkca, Ldlr, Gja1, Adgrl2, Kcnma1, Map1b, Arhgef9, Dyrk1a, Ptpn21, Tent4a, Cdk13, Ltbp1, Togaram1, Cap2, Vldlr, Rgs4, Insig1, Dlg1, Abcc1, Bhlhe40, Mmp16, Dlc1, Cited2, Magi2, Acvr2a, Cdkn1b, Ptprm, Sipa1l1, Tjp1, Bmpr1a, Rbpms, Akt3, Cdc42bpa, Kit, At…
Cluster_5	HALLMARK_TGF_BETA_SIGNALING	Genes up-regulated in response to TGFB1 [GeneID=7040].	0.000230357	0.00282188	0.518848	0.612017	1.52371	51	17125, 21812, 18787, 17131, 17872, 20482, 15258, 16477, 21847, 15901, 12156, 26409, 15902, 66313, 94246, 20481, 17130, 12168, 21825, 11789, 15903, 20515, 19042, 21872, 65112, 12166	Smad1, Tgfbr1, Serpine1, Smad7, Ppp1r15a, Skil, Hipk2, Junb, Klf10, Id1, Bmp2, Map3k7, Id2, Smurf2, Arid4b, Ski, Smad6, Bmpr2, Thbs1, Apc, Id3, Slc20a1, Ppm1a, Tjp1, Pmepa1, Bmpr1a
Cluster_5	HALLMARK_ANDROGEN_RESPONSE	Genes defining response to androgens.	0.000293923	0.00288045	0.498493	0.558413	1.42493	83	229055, 192657, 66884, 17761, 11504, 56376, 71371, 67760, 208715, 74205, 27362, 20393, 73998, 109711, 60596, 17289, 110651, 27057, 12167, 24000, 218294, 107652, 13521, 231070, 56228, 17132, 54608, 20807, 65112, 20229, 53416, 56469	Zbtb10, Ell2, Appbp2, Map7, Adamts1, Pdlim5, Arid5b, Slc38a2, Hmgcs1, Acsl3, Dnajb9, Sgk1, Herc3, Actn1, Gucy1a1, Mertk, Rps6ka3, Ncoa4, Bmpr1b, Ptpn21, Cdc14b, Uap1, Slc26a2, Insig1, Ube2j1, Maf, Abhd2, Srf, Pmepa1, Sat1, Stk39, Pias1
Cluster_5	HALLMARK_APOPTOSIS	Genes mediating programmed cell death (apoptosis) by activation of caspases.	0.000755606	0.00617078	0.477271	0.509697	1.32486	128	17873, 18412, 13655, 11910, 12227, 16362, 17131, 16476, 74256, 21808, 19877, 107869, 27279, 74006, 15502, 12367, 12444, 18003, 12156, 15937, 20740, 15507, 11852, 12125, 12228, 225363, 20655, 16905, 14102, 12914, 13198, 13197, 17210, 20515, 19058, 12576, 13874	Gadd45b, Sqstm1, Egr3, Atf3, Btg2, Irf1, Smad7, Jun, Cyld, Tgfb2, Rock1, Cth, Tnfrsf12a, Dnm1l, Dnaja1, Casp3, Ccnd2, Nedd9, Bmp2, Ier3, Sptan1, Hspb1, Rhob, Bcl2l11, Btg3, Etf1, Sod1, Lmna, Fas, Crebbp, Ddit3, Gadd45a, Mcl1, Slc20a1, Ppp3r1, Cdkn1b, Ereg
Cluster_5	HALLMARK_IL2_STAT5_SIGNALING	Genes up-regulated by STAT5 in response to IL2 stimulation.	0.00151868	0.0106307	0.45506	0.495125	1.293	147	17873, 22634, 15277, 11905, 22781, 23849, 12447, 18451, 16001, 18030, 59026, 68770, 17133, 213056, 15258, 17869, 68151, 12367, 80914, 12444, 229521, 12156, 19347, 17119, 11852, 16153, 11861, 244962, 14190, 24066, 11658, 69863, 20514, 54195, 26410, 17913, 12168, 114716, 80859, 18712, 225010, 216233, 20893, 29809, 71602, 18986, 65960, 216197, 18605, 18263, 12703, 14299, 110109, 12043, 19883, 94185,…	Gadd45b, Plagl1, Hk2, Serpinc1, Ikzf4, Klf6, Ccne1, P4ha1, Igf1r, Nfil3, Huwe1, Phtf2, Maff, Fam126b, Hipk2, Myc, Wls, Casp3, Uck2, Ccnd2, Syt11, Bmp2, Dennd5a, Mxd1, Rhob, Il10, Arl4a, Snx14, Fgl2, Spry4, Alcam, Ttc39b, Slc1a5, Gucy1b1, Map3k8, Myo1c, Bmpr2, Spred2, Nfkbiz, Pim1, Lclat1, Socs2, Bhlhe40, Rabgap1l, Myo1e, Pou2f1, Twsg1, Ckap4, Enpp1, Odc1, Socs1, Ncs1, Nop2, Bcl2, Rora, Tnfrsf21, …
Cluster_5	HALLMARK_UV_RESPONSE_UP	Genes up-regulated in response to ultraviolet (UV) radiation.	0.00201642	0.0123505	0.431708	0.499721	1.29893	128	14282, 12660, 18412, 11910, 12227, 15370, 16362, 14281, 12447, 239528, 16477, 11702, 81489, 14660, 227120, 50776, 15502, 22042, 12367, 231327, 12156, 11852, 12125, 217869, 18213, 51810, 19266, 12228, 11891, 15512, 56200, 17161, 56437, 11655, 53324, 12226, 12724, 18035, 53319, 102857, 20867, 16008, 16511, 70767, 73340, 13385, 22174, 12583, 26905, 14528, 53318, 27053, 18753	Fosb, Chka, Sqstm1, Atf3, Btg2, Nr4a1, Irf1, Fos, Ccne1, Ago2, Junb, Amd1, Dnajb1, Gls, Plcl1, Polg2, Dnaja1, Tfrc, Casp3, Ppat, Bmp2, Rhob, Bcl2l11, Eif5, Ntrk3, Hnrnpu, Ptprd, Btg3, Rab27a, Hspa2, Ddx21, Maoa, Rrad, Alas1, Nptx2, Btg1, Clcn2, Nfkbia, Nxf1, Slc6a8, Stip1, Igfbp2, Kcnh2, Prpf3, Nptxr, Dlg4, Tyro3, Cdo1, Eif2s3x, Gch1, Pdlim3, Asns, Prkcd
Cluster_5	HALLMARK_MITOTIC_SPINDLE	Genes important for mitotic spindle assembly.	0.00275637	0.0144209	0.431708	0.474961	1.24762	179	101497, 104318, 20853, 56376, 69632, 56430, 74018, 15185, 56705, 22330, 77579, 16798, 223435, 19877, 60595, 226525, 114713, 13518, 54126, 17925, 18003, 18541, 20740, 16573, 18015, 223697, 12125, 76073, 11308, 13589, 78757, 13998, 286940, 20662, 227800, 108686, 23924, 217232, 16561, 56349, 232533, 226407, 76707, 228012, 18472, 192176, 259279, 11855, 12927, 68743, 11789, 72333, 234214, 18536, 13383…	Plekhg2, Csnk1d, Stau1, Pdlim5, Arhgef12, Clip1, Als2, Hdac6, Ranbp9, Vcl, Myh10, Lats1, Trio, Rock1, Actn4, Rasal2, Rasa2, Dst, Arhgef7, Myo9b, Nedd9, Pcnt, Sptan1, Kif5b, Nf1, Sun2, Bcl2l11, Pcgf5, Abi1, Mapre1, Rictor, Fgd6, Flnb, Sos1, Rabgap1, Ccdc88a, Katna1, Cdc27, Kif1b, Net1, Stk38l, Rab3gap1, Clasp1, Tlk1, Pafah1b1, Flna, Tubgcp3, Arhgap5, Bcar1, Anln, Apc, Palld, Sorbs2, Pcm1, Dlg1, Ra…
Cluster_5	HALLMARK_MTORC1_SIGNALING	Genes up-regulated through activation of mTORC1 complex.	0.00308935	0.0144209	0.431708	0.476266	1.25187	185	15982, 14629, 74185, 18412, 18710, 12227, 50493, 15277, 26397, 17872, 18451, 208715, 18030, 50527, 15525, 74205, 63913, 13121, 20525, 107869, 56041, 15510, 22042, 107508, 11938, 16835, 74747, 14190, 21366, 20775, 11639, 225363, 20514, 20539, 104112, 22359, 12530, 13198, 26432, 231070, 20893, 15526, 56637	Ifrd1, Gclc, Gbe1, Sqstm1, Pik3r3, Btg2, Txnrd1, Hk2, Map2k3, Ppp1r15a, P4ha1, Hmgcs1, Nfil3, Ero1l, Hspa4, Acsl3, Fam129a, Cyp51, Slc2a1, Cth, Uso1, Hspd1, Tfrc, Eprs, Atp2a2, Ldlr, Ddit4, Fgl2, Slc6a6, Sqle, Ak4, Etf1, Slc1a5, Slc7a5, Acly, Vldlr, Cdc25a, Ddit3, Plod2, Insig1, Bhlhe40, Hspa9, Gsk3b
Cluster_5	HALLMARK_MYOGENESIS	Genes involved in development of skeletal muscle (myogenesis).	0.00323734	0.0144209	0.431708	0.48212	1.26034	157	15982, 17873, 11472, 16795, 13405, 15200, 16412, 17261, 78286, 14245, 107589, 24052, 77559, 20740, 13527, 14173, 20411, 52250, 225115, 17258, 11443, 17929, 17913, 14081, 13400, 24131, 17880, 15464, 17967, 20893, 12224, 29856, 13682, 12554, 21345, 12827, 12372, 80888, 20698, 20391, 11423, 71994, 14077, 12575, 21987, 17189, 19309, 14681, 102857, 18563, 22004, 13346, 15184, 16511, 17896, 16404, 2981…	Ifrd1, Gadd45b, Actn2, Large1, Dmd, Hbegf, Itgb1, Mef2d, Nav2, Lpin1, Mylk, Sgcd, Agl, Sptan1, Dtna, Fgf2, Sorbs1, Reep1, Svil, Mef2a, Chrnb1, Myom1, Myo1c, Acsl1, Dmpk, Ldb3, Myh11, Hrc, Ncam1, Bhlhe40, Klf5, Smtn, Eif4a2, Cdh13, Tagln, Col4a2, Casq1, Hspb8, Sphk1, Sgca, Ache, Cnn3, Fabp3, Cdkn1a, Tpd52l1, Mb, Pygm, Gnao1, Slc6a8, Pcx, Tpm2, Des, Hdac5, Kcnh2, Myl4, Itga7, Igfbp7, Notch1, Chrna1…
Cluster_5	HALLMARK_CHOLESTEROL_HOMEOSTASIS	Genes involved in cholesterol homeostasis.	0.00509379	0.01948	0.407018	0.542026	1.36897	64	12660, 231207, 11910, 74155, 208715, 18030, 63913, 20239, 13121, 27279, 16987, 20788, 16835, 11658, 15490, 20775, 14677, 108767, 60599, 236900	Chka, Cpeb2, Atf3, Errfi1, Hmgcs1, Nfil3, Fam129a, Atxn2, Cyp51, Tnfrsf12a, Lss, Srebf2, Ldlr, Alcam, Hsd17b7, Sqle, Gnai1, Pnrc1, Trp53inp1, Pdk3
Cluster_5	HALLMARK_P53_PATHWAY	Genes involved in p53 pathways and networks.	0.00516815	0.01948	0.407018	0.465027	1.22136	175	192231, 70925, 207785, 56484, 11910, 12227, 14281, 22057, 16600, 16476, 17872, 140742, 15200, 75234, 18415, 12192, 217344, 53892, 242585, 12444, 12795, 12156, 12569, 15937, 17119, 74747, 17347, 70930, 52808, 19296, 98845, 235320, 14102, 13198, 56437, 21950, 13197, 50754, 12554, 12226, 15939, 20698, 20229, 18538, 12575, 101565, 21987, 27416, 16450, 12703, 18590, 268860, 20683, 13836, 18128, 16324,…	Hexim1, Cdkn2aip, Csrnp2, Foxo3, Atf3, Btg2, Fos, Tob1, Klf4, Jun, Ppp1r15a, Sesn1, Hbegf, Rnf19b, Hspa4l, Zfp36l1, Rhbdf2, Ppm1d, Slc35d1, Ccnd2, Plk3, Bmp2, Cdk5r1, Ier3, Mxd1, Ddit4, Mknk2, Nol8, Tspyl2, Pvt1, Eps8l2, Zbtb16, Fas, Ddit3, Rrad, Tnfsf9, Gadd45a, Fbxw7, Cdh13, Btg1, Ier5, Sphk1, Sat1, Pcna, Cdkn1a, Ccp110, Tpd52l1, Abcc5, Jag2, Socs1, Pdgfa, Abat, Sp1, Epha2, Notch1, Inhbb, Ccnk,…
Cluster_5	HALLMARK_NOTCH_SIGNALING	Genes up-regulated by activation of Notch signaling.	0.00743612	0.024488	0.407018	0.6055	1.45201	29	15205, 14367, 26965, 21416, 18750, 14369, 270118, 103583, 18131, 14362, 21402, 19015, 18128, 56198	Hes1, Fzd5, Cul1, Tcf7l2, Prkca, Fzd7, Maml2, Fbxw11, Notch3, Fzd1, Skp1a, Ppard, Notch1, Heyl
Cluster_5	HALLMARK_SPERMATOGENESIS	Genes up-regulated during production of male gametes (sperm), as in spermatogenesis.	0.00784661	0.024488	0.38073	0.524885	1.32911	70	83553, 93759, 17761, 20496, 109880, 17776, 21888, 18415, 14056, 14245, 19087, 17349, 15463, 11861, 20744, 56717, 17354, 15512, 19356, 71838, 23885, 109979, 15925	Tktl1, Sirt1, Map7, Slc12a2, Braf, Mast2, Tle4, Hspa4l, Ezh2, Lpin1, Prkar2a, Mlf1, Agfg1, Arl4a, Strbp, Mtor, Mllt10, Hspa2, Rad17, Phf7, Gmcl1, Art3, Ide
Cluster_5	HALLMARK_INFLAMMATORY_RESPONSE	Genes defining inflammatory response.	0.00799607	0.024488	0.38073	0.496705	1.28456	110	74442, 11987, 12227, 16362, 14367, 18787, 23849, 18578, 16402, 15200, 54216, 15251, 110157, 17869, 11938, 54393, 17119, 16835, 16153, 11308, 54403, 16561, 16177, 192656, 21950, 11480, 13874, 20698, 21930, 18414, 18035, 73379, 12575, 16323, 218215, 16416, 20511, 59027, 13614, 17986, 15980, 24088, 14528, 18033, 235574, 54598, 14679, 19106	Sgms2, Slc7a1, Btg2, Irf1, Fzd5, Serpine1, Klf6, Pde4b, Itga5, Hbegf, Pcdh7, Hif1a, Raf1, Myc, Atp2a2, Gabbr1, Mxd1, Ldlr, Il10, Abi1, Slc4a4, Kif1b, Il1r1, Ripk2, Tnfsf9, Acvr2a, Ereg, Sphk1, Tnfaip6, Osmr, Nfkbia, Dcbld2, Cdkn1a, Inhba, Rnf144b, Itgb3, Slc1a2, Nampt, Edn1, Ndp, Ifngr2, Tlr2, Gch1, Nfkb1, Atp2c1, Calcrl, Gnai3, Eif2ak2
Cluster_5	HALLMARK_HEME_METABOLISM	Genes involved in metabolism of heme (a cofactor consisting of iron and porphyrin) and erythroblast differentiation.	0.0114335	0.0329555	0.38073	0.462761	1.21031	159	14629, 666468, 30945, 192657, 22173, 56484, 12227, 26397, 69632, 78938, 12585, 56224, 20525, 22344, 70827, 22042, 242418, 20741, 383295, 21961, 27057, 114893, 67216, 217232, 233489, 74645, 52065, 18023, 60611, 12380, 71207, 208846, 83429, 71946, 14479, 22439, 66691, 67608, 57278, 11733, 14664, 110351, 56190, 71648, 102857, 18563, 78908, 17896	Gclc, Atg4a, Rnf19a, Ell2, Tyr, Foxo3, Btg2, Map2k3, Arhgef12, Fbxo34, Cdr2, Tspan5, Slc2a1, Vezf1, Trak2, Tfrc, Dcaf10, Sptb, Ypel5, Tns1, Ncoa4, Dcun1d1, Mboat2, Cdc27, Picalm, Tent5c, Mfhas1, Nfe2l1, Foxj2, Cast, Nudt4, Daam1, Ctns, Endod1, Usp15, Xk, Gapvd1, Narf, Bcam, Ank1, Slc6a9, Rap1gap, Rbm38, Optn, Slc6a8, Pcx, Igsf3, Myl4
Cluster_5	HALLMARK_G2M_CHECKPOINT	Genes involved in the G2/M checkpoint, as in progression through the cell division cycle.	0.0127786	0.0347863	0.38073	0.462076	1.21291	171	11987, 50927, 20496, 71514, 19359, 269966, 13405, 26965, 11702, 15251, 26554, 226525, 17869, 14056, 14852, 20462, 80914, 16647, 15481, 16573, 65964, 238247, 73086, 51810, 23924, 16211, 217232, 18141, 20775, 210106, 56403, 18472, 67956, 75717, 20539, 20937, 12530, 17975, 212999, 13640, 19704, 12576, 20873, 70769, 19366, 20382, 107823, 13557, 12455, 18286, 20588, 99375, 103573, 21887, 18263, 14105,…	Slc7a1, Nasp, Slc12a2, Gm12940, Rad23b, Nup98, Dmd, Cul1, Amd1, Hif1a, Cul3, Rasal2, Myc, Ezh2, Gspt1, Tra2b, Uck2, Kpna2, Hspa8, Kif5b, Map3k20, Arid4a, Rps6ka5, Hnrnpu, Katna1, Kpnb1, Cdc27, Nup50, Sqle, Tent4a, Syncrip, Pafah1b1, Kmt5a, Cul5, Slc7a5, Suv39h1, Cdc25a, Ncl, Tnpo2, Efna5, Upf1, Cdkn1b, Plk4, Nolc1, Rad54l, Srsf2, Nsd2, E2f3, Ccnt1, Odf2, Smarcc1, Cul4a, Xpo1, Tle3, Odc1, Srsf10, …
Cluster_5	HALLMARK_ESTROGEN_RESPONSE_EARLY	Genes defining early response to estrogen.	0.019075	0.0491933	0.352488	0.456941	1.19434	156	13655, 15205, 14281, 22057, 16600, 16001, 225182, 20439, 17864, 13709, 20525, 99929, 20520, 230603, 17869, 21847, 78286, 11640, 207596, 94249, 20510, 381269, 328329, 14609, 53883, 286940, 106957, 52250, 225115, 18166, 15460, 20539, 20501, 16452, 232174, 171180, 18667, 13521, 17300, 71946, 20893, 50768, 101490, 54608, 80888, 228839, 226101, 18432, 17762, 21987, 268860, 212862, 16668, 12043, 16324,…	Egr3, Hes1, Fos, Tob1, Klf4, Igf1r, Rbbp8, Siah2, Mybl1, Elf1, Slc2a1, Tiparp, Slc22a5, Ttc39a, Myc, Klf10, Nav2, Akap1, Thsd4, Slc24a3, Slc1a1, Mreg, Mast4, Gja1, Celsr2, Flnb, Slc39a6, Reep1, Svil, Npy1r, Hr, Slc7a5, Slc16a1, Jak2, Cyp26b1, Syt12, Pgr, Slc26a2, Foxc1, Endod1, Bhlhe40, Dlc1, Inpp5f, Abhd2, Hspb8, Tgif2, Myof, Mybbp1a, Mapt, Tpd52l1, Abat, Chpt1, Krt18, Bcl2, Inhbb, Ncor2, Tbc1d3…
Cluster_5	HALLMARK_KRAS_SIGNALING_DN	Genes down-regulated by KRAS activation.	0.027972	0.0685315	0.271289	0.480324	1.23261	90	18227, 12227, 14804, 20482, 14536, 21808, 20393, 20191, 21834, 104271, 53883, 20503, 81879, 12167, 17769, 15551, 74645, 235320, 93685, 14760, 20743, 66972, 21415, 208922, 13528, 16008, 98363, 93735, 58242, 16533, 50873, 72350, 106369, 14184, 11464, 16426, 13614, 192663, 54631	Nr4a2, Btg2, Grid2, Skil, Nr6a1, Tgfb2, Sgk1, Ryr2, Thrb, Tex15, Celsr2, Slc16a7, Tfcp2l1, Bmpr1b, Mthfr, Htr1b, Tent5c, Zbtb16, Entpd7, Gpr19, Sptbn2, Slc25a23, Tcf7l1, Cpeb3, Dtnb, Igfbp2, Efhd1, Wnt16, Nudt11, Kcnmb1, Prkn, Zc2hc1c, Ypel1, Fgfr3, Actc1, Itih3, Edn1, Abcg4, Nphs1
Cluster_5	HALLMARK_HEDGEHOG_SIGNALING	Genes up-regulated by activation of hedgehog signaling.	0.0412475	0.0962441	0.222056	0.572904	1.36089	26	22339, 18096, 22253, 12569, 27494, 18015, 16825, 22359, 15214, 11423, 218397, 21887, 18187, 15213, 319504, 12571	Vegfa, Nkx6-1, Unc5c, Cdk5r1, Amot, Nf1, Ldb1, Vldlr, Hey2, Ache, Rasa1, Tle3, Nrp2, Hey1, Nrcam, Cdk6
Cluster_6	HALLMARK_MYOGENESIS	Genes involved in development of skeletal muscle (myogenesis).	2.41402e-09	1.13459e-07	0.774939	0.497031	1.72526	151	21925, 11435, 21955, 13143, 15464, 12372, 18642, 19223, 20391, 19309, 67399, 15184, 52250, 110196, 17967, 21393, 16404, 77559, 69253, 13405, 13346, 24131, 71994, 17880, 16412, 14199, 18767, 13808, 16419, 13400, 16511, 18693, 21987, 22004, 53412, 13019, 20973, 24053, 18104, 14081, 12709, 21345, 13527, 76954, 17929, 29856, 19245, 12391, 107589, 11790, 14248, 12323, 16651, 14077, 216459, 12834, 1856…	Tnnc2, Chrna1, Tnnt1, Dapk2, Hrc, Casq1, Pfkm, Ptgis, Sgca, Pygm, Pdlim7, Hdac5, Reep1, Fdps, Ncam1, Tcap, Itga7, Agl, Hspb2, Dmd, Des, Ldb3, Cnn3, Myh11, Itgb1, Fhl1, Pkia, Eno3, Itgb5, Dmpk, Kcnh2, Pick1, Tpd52l1, Tpm2, Ppp1r3c, Ctf1, Syngr2, Sgcg, Nqo1, Acsl1, Ckb, Tagln, Dtna, St5, Myom1, Smtn, Ptp4a3, Cav3, Mylk, Speg, Flii, Camk2b, Sspn, Fabp3, Myl6b, Col6a2, Pcx, Igfbp7, Mef2c, Mapre3, Cdh…
Cluster_6	HALLMARK_OXIDATIVE_PHOSPHORYLATION	Genes encoding proteins involved in oxidative phosphorylation.	5.29586e-08	1.24453e-06	0.719513	0.446247	1.56533	196	235339, 66925, 13382, 227197, 12039, 66447, 26926, 12974, 14194, 66419, 67442, 11429, 11757, 269951, 56451, 11364, 59054, 17449, 18293, 20916, 11739, 68198, 22273, 16832, 109731, 16922, 17992, 27402, 228033, 76614, 66495, 11946, 407785, 110446, 67834, 22333, 17995, 72416, 64655, 67003, 93747, 226646, 22334, 11947, 72900, 66383, 66108, 15159, 11370, 170718, 15929, 66885, 211253, 22335, 55951, 2093…	Dlat, Sdhd, Dld, Ndufs1, Bckdha, Mgst3, Aifm1, Cs, Fh1, Mrpl11, Retsat, Aco2, Prdx3, Idh2, Suclg1, Acadm, Mrps30, Mdh1, Ogdh, Sucla2, Slc25a4, Ndufb2, Uqcrc1, Ldhb, Maob, Phyh, Ndufa4, Pdhx, Atp5g3, Immt, Ndufb3, Atp5a1, Ndufs6, Acat1, Idh3a, Vdac1, Ndufv1, Lrpprc, Mrps22, Uqcrc2, Echs1, Ndufs2, Vdac2, Atp5b, Ndufv2, Iscu, Ndufa9, Hccs, Acadvl, Idh3b, Idh3g, Acadsb, Mtrf1, Vdac3, Mpc1, Surf1, Gpi…
Cluster_6	HALLMARK_FATTY_ACID_METABOLISM	Genes encoding proteins involved in metabolism of fatty acids.	1.77325e-05	0.00027781	0.57561	0.446585	1.53446	124	66925, 13382, 74754, 12683, 14194, 67442, 11429, 20917, 227095, 11754, 56451, 11992, 11364, 14555, 13808, 17449, 20916, 76238, 15488, 16852, 18194, 11564, 17161, 68728, 74147, 18207, 14081, 11409, 15360, 11363, 93747, 14874, 11674, 15159, 11370, 170718, 15929, 17436, 73724, 22276, 66052, 12896, 19013, 15107, 12167, 15490, 68021, 68738, 11792, 56690, 67956, 17252, 22275, 27354, 56442, 170789, 2310…	Sdhd, Dld, Dhcr24, Cidea, Fh1, Retsat, Aco2, Suclg2, Hibch, Aoc3, Suclg1, Auh, Acadm, Gpd1, Eno3, Mdh1, Sucla2, Grhpr, Hsd17b4, Lgals1, Nsdhl, Adsl, Maoa, Trp53inp2, Ehhadh, Nthl1, Acsl1, Acads, Hmgcs2, Acadl, Echs1, Gstz1, Aldoa, Hccs, Acadvl, Idh3b, Idh3g, Me1, Mcee, Uros, Sdhc, Cpt2, Ppara, Hadh, Bmpr1b, Hsd17b7, Bphl, Acss1, Apex1, Mlycd, Kmt5a, Rdh11, Urod, Nbn, Serinc1, Acot8, Hadhb, Decr1,…
Cluster_6	HALLMARK_ADIPOGENESIS	Genes up-regulated during adipocyte differentiation (adipogenesis).	5.69678e-05	0.000669372	0.557332	0.409484	1.43176	186	19218, 235339, 13382, 11861, 12039, 11836, 23881, 66447, 26926, 12683, 12974, 72039, 11804, 74610, 16404, 67442, 67767, 11429, 67809, 11757, 227095, 67914, 56451, 20280, 11364, 13171, 22273, 20509, 103172, 16922, 29864, 76614, 11409, 19285, 67834, 11363, 107589, 16775, 93747, 72157, 16651, 13358, 11669, 52064, 18641, 11674, 18618, 15929, 17436, 68653, 66052, 11637, 22340, 66445, 26379, 23943, 128…	Ptger3, Dlat, Dld, Arl4a, Bckdha, Araf, G3bp2, Mgst3, Aifm1, Cidea, Cs, Mccc1, Aplp2, Abcb8, Itga7, Retsat, Jagn1, Aco2, Rmdn3, Prdx3, Hibch, Coq9, Suclg1, Scp2, Acadm, Dbt, Uqcrc1, Slc19a1, Chchd10, Phyh, Rnf11, Immt, Acads, Cavin1, Idh3a, Acadl, Mylk, Lama4, Echs1, Pgm1, Sspn, Slc25a1, Aldh2, Coq5, Pfkl, Aldoa, Pemt, Idh3g, Me1, Samm50, Sdhc, Ak2, Vegfb, Cyc1, Esrra, Esyt1, Cpt2, Ndufs3, Ppm1b,…
Cluster_6	HALLMARK_EPITHELIAL_MESENCHYMAL_TRANSITION	Genes defining epithelial-mesenchymal transition, as in wound healing, fibrosis and metastasis.	0.00420147	0.0394938	0.407018	0.380497	1.32284	160	13003, 15902, 109624, 21923, 19736, 20720, 22003, 65112, 56213, 22352, 11803, 218952, 20649, 22240, 16416, 16412, 16419, 192176, 11475, 98932, 22004, 16852, 24053, 234407, 107528, 24051, 21345, 30794, 14370, 56401, 13518, 14268, 107589, 18113, 50706, 13717, 104009, 21817, 12834, 18787, 67252, 14733, 24052, 20692, 58859, 12827, 12111, 407800, 102857, 14219, 12835, 83554, 26432, 14609, 12563, 26433…	Vcan, Id2, Cald1, Tnc, Rgs4, Serpine2, Tpm1, Pmepa1, Htra1, Vim, Aplp1, Fermt2, Sntb1, Dpysl3, Itgb3, Itgb1, Itgb5, Flna, Acta2, Myl9, Tpm2, Lgals1, Sgcg, Colgalt1, Magee1, Sgcb, Tagln, Pdlim4, Fzd8, P3h1, Dst, Fn1, Mylk, Nnmt, Postn, Eln, Qsox1, Tgm2, Col6a2, Serpine1, Cap2, Gpc1, Sgcd, Sparc, Efemp2, Col4a2, Bgn, Ecm2, Slc6a8, Ccn2, Col6a3, Fstl3, Plod2, Gja1, Cdh6, Plod3, Foxc2, Snai2, Fas
Cluster_6	HALLMARK_GLYCOLYSIS	Genes encoding proteins involved in glycolysis and gluconeogenesis.	0.00814552	0.0638066	0.38073	0.367268	1.2776	164	13003, 13382, 50527, 76429, 70186, 245865, 268373, 50798, 13638, 23827, 14043, 12124, 77559, 50786, 14385, 18648, 110695, 17449, 76524, 78330, 21991, 17289, 56248, 107869, 22359, 18194, 56375, 110119, 12368, 80879, 14635, 19053, 11639, 18746, 22021, 110078, 11674, 117592, 19139, 17436, 104009, 53418, 66052, 23996, 18563, 14042, 83553, 58810, 14735, 18452, 12739, 74104, 14733, 107029, 11876, 23897…	Vcan, Dld, Ero1l, Lhpp, Fam162a, Spag4, Ppia, Gne, Efna3, Bpnt1, Ext2, Bik, Agl, Hs6st2, Slc37a4, Pgam1, Aldh7a1, Mdh1, Cln6, Ndufv3, Tpi1, Mertk, Ak3, Cth, Vldlr, Nsdhl, B4galt4, Mpi, Casp6, Slc16a3, Galk1, Ppp2cb, Ak4, Pkm, Tpst1, Pygb, Aldoa, B3galt6, Prps1, Me1, Qsox1, B4galt2, Sdhc, Psmc4, Pcx, Ext1, Tktl1, Akr1a1, Gpc4, P4ha2, Cldn3, Abcb6, Gpc1, Me2, Artn, Hax1, Fkbp4, Pdk3, Got2, Pfkp, Ta…
Cluster_7	HALLMARK_OXIDATIVE_PHOSPHORYLATION	Genes encoding proteins involved in oxidative phosphorylation.	6.44937e-08	2.96671e-06	0.704976	0.425951	1.64715	197	104776, 13382, 17448, 12039, 66841, 18984, 59040, 227197, 12861, 66885, 16832, 407785, 269951, 18293, 11947, 11364, 110446, 625249, 55951, 66223, 26926, 67442, 67130, 66447, 76614, 66945, 11946, 93747, 67003, 381511, 231086, 56451, 51798, 235339, 66377, 170718, 66495, 66594, 94065, 52538, 14719, 22334, 69833, 16922, 20916, 75406, 17449, 15108, 109731, 11739, 11429, 66916, 12866, 11655, 11949, 179…	Aldh6a1, Dld, Mdh2, Bckdha, Etfdh, Por, Rhot1, Ndufs1, Cox6a1, Acadsb, Ldhb, Ndufs6, Idh2, Ogdh, Atp5b, Acadm, Acat1, Gpx4, Mpc1, Mrpl35, Aifm1, Retsat, Ndufa6, Mgst3, Immt, Sdha, Atp5a1, Echs1, Uqcrc2, Pdp1, Hadhb, Suclg1, Ech1, Dlat, Ndufc1, Idh3b, Ndufb3, Uqcr11, Mrpl34, Acaa2, Got2, Vdac2, Polr2f, Phyh, Sucla2, Ndufs7, Mdh1, Hsd17b10, Maob, Slc25a4, Aco2, Ndufb7, Cox7a2, Alas1, Atp5c1, Ndufv1…
Cluster_7	HALLMARK_FATTY_ACID_METABOLISM	Genes encoding proteins involved in metabolism of fatty acids.	0.000330378	0.00759869	0.498493	0.402558	1.51629	123	15360, 19013, 13382, 17448, 15107, 66841, 12040, 56442, 14081, 11364, 75624, 56752, 76238, 27354, 67442, 270076, 12892, 66945, 93747, 231086, 56451, 11363, 51798, 11992, 170718, 12683, 11674, 52538, 17161, 20916, 17449, 15108, 74754, 11754, 11429, 20917, 11564, 22276, 227095, 73724, 14555, 11409, 14645, 11370, 14194, 66052, 15929, 18207, 12167, 17436, 17319, 20520, 72479, 14571, 13177, 56690, 741…	Hmgcs2, Ppara, Dld, Mdh2, Hadh, Etfdh, Bckdhb, Serinc1, Acsl1, Acadm, Metap1, Aldh9a1, Grhpr, Nbn, Retsat, Gcdh, Cpox, Sdha, Echs1, Hadhb, Suclg1, Acadl, Ech1, Auh, Idh3b, Cidea, Aldoa, Acaa2, Maoa, Sucla2, Mdh1, Hsd17b10, Dhcr24, Aoc3, Aco2, Suclg2, Adsl, Uros, Hibch, Mcee, Gpd1, Acads, Glul, Acadvl, Fh1, Sdhc, Idh3g, Nthl1, Bmpr1b, Me1, Mif, Slc22a5, Hsdl2, Gpd2, Eci1, Mlycd, Ehhadh, Kmt5a
Cluster_7	HALLMARK_ADIPOGENESIS	Genes up-regulated during adipocyte differentiation (adipogenesis).	0.000902146	0.0138329	0.477271	0.360902	1.3929	187	13171, 11770, 19218, 11804, 13382, 17448, 11669, 15107, 12039, 18984, 12861, 11861, 11512, 11364, 107589, 625249, 26926, 67442, 20411, 66447, 76614, 19043, 93747, 18641, 56451, 13202, 11363, 51798, 235339, 66594, 16404, 12683, 11674, 52538, 67914, 16775, 16922, 103172, 11429, 66916, 227095, 29864, 22057, 66445, 19285, 11409, 16651, 27395, 68653, 66152, 70316, 12868, 170768, 66052, 15929, 110391, …	Dbt, Fabp4, Ptger3, Aplp2, Dld, Mdh2, Aldh2, Hadh, Bckdha, Por, Cox6a1, Arl4a, Adcy6, Acadm, Mylk, Gpx4, Aifm1, Retsat, Sorbs1, Mgst3, Immt, Ppm1b, Echs1, Pfkl, Suclg1, Ddt, Acadl, Ech1, Dlat, Uqcr11, Itga7, Cidea, Aldoa, Acaa2, Coq9, Lama4, Phyh, Chchd10, Aco2, Ndufb7, Hibch, Rnf11, Tob1, Cyc1, Cavin1, Acads, Sspn, Mrpl15, Samm50, Uqcr10, Ndufab1, Cox8a, Pfkfb3, Sdhc, Idh3g, Qdpr, Vegfb, Grpel1,…
Cluster_9	HALLMARK_MYOGENESIS	Genes involved in development of skeletal muscle (myogenesis).	2.03034e-09	9.13654e-08	0.774939	0.490474	1.81566	155	11459, 13009, 17897, 13405, 11515, 12862, 21924, 16795, 16412, 11464, 14248, 13527, 15464, 17929, 24052, 78286, 24131, 52250, 17880, 17967, 77559, 107589, 18767, 11435, 15184, 11472, 12323, 29856, 12827, 71994, 12372, 18104, 16404, 67399, 13143, 14081, 13400, 13019, 20411, 17913, 14199, 76954, 19309, 11652, 19223, 11790, 12715, 12554, 22004, 16651, 14173, 102857, 21955, 16511, 20391, 17261, 21345…	Acta1, Csrp3, Myl3, Dmd, Adcy9, Cox6a2, Tnnc1, Large1, Itgb1, Actc1, Flii, Dtna, Hrc, Myom1, Sgcd, Nav2, Ldb3, Reep1, Myh11, Ncam1, Agl, Mylk, Pkia, Chrna1, Hdac5, Actn2, Camk2b, Smtn, Col4a2, Cnn3, Casq1, Nqo1, Itga7, Pdlim7, Dapk2, Acsl1, Dmpk, Ctf1, Sorbs1, Myo1c, Fhl1, St5, Pygm, Akt2, Ptgis, Speg, Ckm, Cdh13, Tpm2, Sspn, Fgf2, Slc6a8, Tnnt1, Kcnh2, Sgca, Mef2d, Tagln, Sgcg, Itgb5, Tcap, Col6…
Cluster_9	HALLMARK_APICAL_JUNCTION	Genes encoding components of apical junction complex.	0.000353162	0.00794615	0.498493	0.397327	1.46812	147	11459, 77579, 104099, 16412, 22330, 11464, 56217, 18710, 12560, 13383, 60595, 242409, 65964, 16400, 11472, 12563, 14083, 68810, 12388, 109711, 21843, 264064, 14677, 13003, 20779, 16774, 20163, 12385, 11652, 18015, 11790, 99151, 68794, 21872, 18188, 12331, 18016, 16511, 17698, 22793, 23797, 98932, 20312, 12798, 22323, 14431, 11468, 18763, 20130, 18383, 105827, 74769, 12561, 83964, 213119, 57342, 1…	Acta1, Myh10, Itga9, Itgb1, Vcl, Actc1, Mpp5, Pik3r3, Cdh3, Dlg1, Actn4, Tmem8b, Map3k20, Itga3, Actn2, Cdh6, Ptk2, Nexn, Ctnnd1, Actn1, Tial1, Cdk8, Gnai1, Vcan, Src, Lama3, Rsu1, Ctnna1, Akt2, Nf1, Speg, Cercam, Flnc, Tjp1, Nrtn, Cap1, Nf2, Kcnh2, Msn, Zyx, Akt3, Myl9, Cx3cl1, Cnn2, Vasp, Gamt, Actg2, Pkd1, Rras, Tnfrsf11b, Amigo2, Pik3cb, Cdh4, Jam3, Itga10, Parva, Ldlrap1, Hadh, Taok2, Arpc2,…
Cluster_9	HALLMARK_MITOTIC_SPINDLE	Genes important for mitotic spindle assembly.	0.000709813	0.0100461	0.477271	0.387367	1.43761	166	56376, 77579, 223435, 13518, 22330, 19877, 76073, 13383, 226525, 60595, 56430, 192176, 16798, 54126, 16800, 17925, 20662, 69632, 56349, 232533, 75786, 13998, 18129, 53860, 223697, 16573, 213498, 234214, 108686, 68743, 18541, 16570, 227800, 17974, 72416, 224014, 226751, 20853, 18015, 18536, 15185, 76707, 104027, 236266, 217944, 11855, 110279, 228012, 78757, 114713, 72333, 217232, 71602, 16561, 184…	Pdlim5, Myh10, Trio, Dst, Vcl, Rock1, Pcgf5, Dlg1, Rasal2, Actn4, Clip1, Flna, Lats1, Arhgef7, Arhgef2, Myo9b, Sos1, Arhgef12, Net1, Stk38l, Ckap5, Fgd6, Notch2, Sept9, Sun2, Kif5b, Arhgef11, Sorbs2, Ccdc88a, Anln, Pcnt, Kif3c, Rabgap1, Nck2, Lrpprc, Fgd4, Cdc42bpa, Stau1, Nf1, Pcm1, Hdac6, Clasp1, Synpo, Alms1, Rapgef5, Arhgap5, Bcr, Tlk1, Rictor, Rasa2, Palld, Cdc27, Myo1e, Kif1b, Pafah1b1, Tub…
Cluster_9	HALLMARK_UV_RESPONSE_DN	Genes down-regulated in response to ultraviolet (UV) radiation.	0.000892988	0.0100461	0.477271	0.402417	1.47916	132	56376, 20238, 545156, 16001, 210106, 64009, 18798, 18710, 13383, 99633, 381290, 19663, 17755, 16835, 74194, 24000, 12166, 16531, 17250, 19274, 18787, 14609, 67252, 18129, 16416, 17389, 268977, 11990, 22359, 20975, 50768, 19736, 236915, 226751, 12389, 21872, 226519, 50791, 14773, 23797, 114713, 23938, 13548, 16007, 16590, 353187, 106583, 57265, 18028, 15893, 11787, 69562, 11987, 328108, 12576, 120…	Pdlim5, Atxn1, Kalrn, Igf1r, Tent4a, Syne1, Plcb4, Pik3r3, Dlg1, Adgrl2, Atp2b4, Rbpms, Map1b, Ldlr, Rnd3, Ptpn21, Bmpr1a, Kcnma1, Abcc1, Ptprm, Serpine1, Gja1, Cap2, Notch2, Itgb3, Mmp16, Ltbp1, Atrn, Vldlr, Synj2, Dlc1, Rgs4, Arhgef9, Cdc42bpa, Cav1, Tjp1, Lamc1, Magi2, Grk5, Akt3, Rasa2, Map2k5, Dyrk1a, Ccn1, Kit, Nr1d2, Scaf8, Fzd2, Nfib, Ica1, Apbb2, Cdk13, Slc7a1, Togaram1, Cdkn1b, Bdnf, Ir…
Cluster_9	HALLMARK_KRAS_SIGNALING_DN	Genes down-regulated by KRAS activation.	0.00465228	0.0418705	0.407018	0.423056	1.50105	78	381022, 227541, 11464, 20191, 208922, 14804, 235320, 54631, 20503, 84036, 21834, 14760, 68916, 93735, 15551, 12167, 66972, 53883, 98363, 75578, 50873, 12715, 104027, 21808, 16533, 67426, 21415, 14536, 14431, 19125, 117589	Kmt2d, Camk1d, Actc1, Ryr2, Cpeb3, Grid2, Zbtb16, Nphs1, Slc16a7, Kcnn1, Thrb, Gpr19, Cdkal1, Wnt16, Htr1b, Bmpr1b, Slc25a23, Celsr2, Efhd1, Fggy, Prkn, Ckm, Synpo, Tgfb2, Kcnmb1, Coq8a, Tcf7l1, Nr6a1, Gamt, Prodh, Asb7
Cluster_10	HALLMARK_OXIDATIVE_PHOSPHORYLATION	Genes encoding proteins involved in oxidative phosphorylation.	3.24533e-09	1.49285e-07	0.774939	0.542004	1.77439	195	64655, 28185, 22335, 66108, 55951, 110446, 381511, 30056, 11949, 66916, 67460, 66407, 97212, 66290, 12039, 57423, 27273, 12857, 72900, 228033, 26926, 407785, 68349, 68375, 11957, 70316, 75406, 211253, 12861, 625249, 21854, 15929, 226646, 11364, 94065, 11947, 67130, 73834, 66594, 12974, 59054, 17448, 22333, 66052, 22273, 227197, 230075, 66495, 93747, 66223, 67264, 68263, 17449, 11950, 11739, 23108…	Mrps22, Tomm70a, Vdac3, Ndufa9, Mpc1, Acat1, Pdp1, Timm9, Atp5c1, Ndufb7, Decr1, Mrps15, Hadha, Atp6v1g1, Bckdha, Atp5j2, Pdk4, Cox4i1, Ndufv2, Atp5g3, Aifm1, Ndufs6, Ndufs3, Ndufa8, Atp5j, Ndufab1, Ndufs7, Mtrf1, Cox6a1, Gpx4, Timm17a, Idh3g, Ndufs2, Acadm, Mrpl34, Atp5b, Ndufa6, Atp6v1d, Uqcr11, Cs, Mrps30, Mdh2, Vdac1, Sdhc, Uqcrc1, Ndufs1, Ndufb6, Ndufb3, Echs1, Mrpl35, Ndufb8, Pdhb, Mdh1, At…
Cluster_10	HALLMARK_MYOGENESIS	Genes involved in development of skeletal muscle (myogenesis).	1.18793e-05	0.000273224	0.593325	0.503377	1.63289	151	17897, 21924, 17189, 11464, 12862, 56012, 13009, 12715, 12865, 13808, 216459, 12017, 15464	Myl3, Tnnc1, Mb, Actc1, Cox6a2, Pgam2, Csrp3, Ckm, Cox7a1, Eno3, Myl6b, Bag1, Hrc
Cluster_12	HALLMARK_MYC_TARGETS_V2	A subgroup of genes regulated by MYC - version 2 (v2).	0.00131619	0.0618608	0.45506	0.629282	1.36684	52	21379, 107094, 75751, 64934, 53608, 28126, 27998, 18432, 66422, 56361, 101612, 231872, 227746, 66590, 53414, 13340, 107071, 27966, 20509, 69902, 18673	Tbrg4, Rrp12, Ipo4, Pes1, Map3k6, Nop16, Exosc5, Mybbp1a, Dctpp1, Pus1, Grwd1, Aimp2, Rabepk, Farsa, Bysl, Slc29a2, Wdr74, Rrp9, Slc19a1, Mrto4, Phb
Cluster_14	HALLMARK_EPITHELIAL_MESENCHYMAL_TRANSITION	Genes defining epithelial-mesenchymal transition, as in wound healing, fibrosis and metastasis.	4.6304e-05	0.00208368	0.557332	0.552524	1.5269	161	23892, 23876, 56213, 19227, 12064, 50530, 13717, 13003, 14609, 14579, 16323, 21859, 20649, 22240, 13518, 16773, 14114, 17701, 20720, 11803, 18933, 320712, 12834, 20583, 12111, 67252, 109624, 17390, 14219, 20692, 18793, 218952, 16948, 58859, 22329, 15902, 12843, 12321, 20315, 22003, 18596, 407800, 17022, 19736, 19288, 17387, 98932, 16412, 18383, 16852, 18858, 18113, 20379, 14118, 14314, 16949, 240…	Grem1, Fbln5, Htra1, Pthlh, Bdnf, Mfap5, Eln, Vcan, Gja1, Gem, Inhba, Timp3, Sntb1, Dpysl3, Dst, Lama2, Fbln1, Msx1, Serpine2, Aplp1, Prrx1, Abi3bp, Col6a2, Snai2, Bgn, Cap2, Cald1, Mmp2, Ccn2, Sparc, Plaur, Fermt2, Lox, Efemp2, Vcam1, Id2, Col1a2, Calu, Cxcl12, Tpm1, Pdgfrb, Ecm2, Lum, Rgs4, Ptx3, Mmp14, Myl9, Itgb1, Tnfrsf11b, Lgals1, Pmp22, Nnmt, Sfrp4, Fbn1, Fstl1, Loxl1, Sgcg, P3h1, Acta2, C…
Cluster_14	HALLMARK_KRAS_SIGNALING_DN	Genes down-regulated by KRAS activation.	0.00166594	0.0374836	0.45506	0.574	1.53011	75	21419, 14804, 12804, 12167, 20429, 54371, 235320, 232821, 21834, 56050, 20393, 21415, 50873, 14184, 64242, 58242, 104027, 21808, 18227, 11553, 208922, 18604, 18205, 57745, 20503, 20191, 74645, 19125, 68916, 12227, 16533, 20621, 76257, 75578, 14431, 16426, 53883, 13528	Tfap2b, Grid2, Cntfr, Bmpr1b, Shox2, Chst2, Zbtb16, Ccdc106, Thrb, Cyp39a1, Sgk1, Tcf7l1, Prkn, Fgfr3, Ngb, Nudt11, Synpo, Tgfb2, Nr4a2, Adra2c, Cpeb3, Pdk2, Ntf3, Zfp112, Slc16a7, Ryr2, Tent5c, Prodh, Cdkal1, Btg2, Kcnmb1, Snn, Slc38a3, Fggy, Gamt, Itih3, Celsr2, Dtnb
Cluster_23	HALLMARK_OXIDATIVE_PHOSPHORYLATION	Genes encoding proteins involved in oxidative phosphorylation.	1.44807e-13	6.95075e-12	0.943632	0.662189	1.70311	172	66142, 102631912, 17991, 66152, 66416, 67530, 12856, 110323, 17992, 27425, 12866, 381511, 11958, 12867, 66576, 66377, 66091, 67126, 68202, 54405, 67942, 12864, 11951, 30057, 68194, 12868, 67130, 22272, 68198, 66046, 11974, 70316, 11957, 12859, 71679, 230075, 14148, 28080, 69833, 30059, 13063, 66594, 64655, 66495, 30055, 94065, 228033, 12858, 74143, 18293, 67264, 66916, 67680, 12857, 12028, 55951,…	Cox7b, Ndufb1-ps, Ndufa2, Uqcr10, Ndufa7, Uqcrb, Cox17, Cox6b1, Ndufa4, Atp5l, Cox7a2, Pdp1, Atp5k, Cox7c, Uqcrh, Ndufc1, Ndufa3, Atp5e, Ndufa5, Ndufa1, Atp5g2, Cox6c, Atp5g1, Timm8b, Ndufb4, Cox8a, Ndufa6, Uqcrq, Ndufb2, Ndufb5, Atp6v0e, Ndufab1, Atp5j, Cox5b, Atp5h, Ndufb6, Fdx1, Atp5o, Polr2f, Timm10, Cycs, Uqcr11, Mrps22, Ndufb3, Timm13, Mrpl34, Atp5g3, Cox5a, Opa1, Ogdh, Ndufb8, Ndufb7, Sdhb…
