# Supplementary material for: Aortic Single-Cell Transcriptome Analysis Reveals ApoE-Isoform-Specific Influences on Vascular Disease
Source: Int J Mol Sci. 2026 Jun 22;27(12):5619. doi: 10.3390/ijms27125619 (PMC13299737; doi:10.3390/ijms27125619)
Supplement: Supplementary file 1 [file ijms-27-05619-s001.zip › ijms-4323115-supplementary/Supplemental materials/Table S-3. Gsea results of OxPhos pathway across SMC clusters.xlsx]

## Sheet: Sheet 1
comparison	geneset_cat	ID	Name	NES	pval	padj	leadingEdgeSymbols
Cluster_0	hallmark	hallmark_HALLMARK_OXIDATIVE_PHOSPHORYLATION	Genes encoding proteins involved in oxidative phosphorylation.	1.49111	3.88795e-09	1.86622e-07	Sdhd, Mrpl35, Prdx3, Fh1, Uqcrc2, Pmpca, Mrpl11, Dld, Idh3a, Mrps30, Slc25a11, Mtrf1, Timm10, Got2, Cyb5r3, Ndufs2, Uqcrc1, Gpi1, Vdac2, Aifm1, Ndufs3, Suclg1, Mrpl15, Pdhx, Mrps22, Etfdh, Dlat, Ndufv2, Ndufs1, Mdh1, Mgst3, Uqcrfs1, Aco2, Ndufa9, Acadvl, Bckdha, Slc25a4, Tomm22, Ndufa8, Ndufv1, Iscu, Grpel1, Timm9, Mpc1, Echs1, Timm17a, Atp6ap1, Hadhb, Mtx2, Vdac3, Cyc1, Ndufb6, Hsd17b10, Sdhb, H…
Cluster_1	hallmark	hallmark_HALLMARK_OXIDATIVE_PHOSPHORYLATION	Genes encoding proteins involved in oxidative phosphorylation.	1.04739	0.324675	0.541126	Alas1, Hccs, Vdac1, Sucla2, Idh3a, Etfdh, Mfn2, Fh1, Mrps30, Ndufs1, Gpi1, Uqcrc2, Mrps22, Idh3b, Acadm, Oat, Pdhb, Aco2, Slc25a4, Cycs, Aifm1, Rhot1, Cyc1, Dld, Cs, Eci1, Got2, Cox11, Prdx3, Acadvl, Ndufs2, Afg3l2, Mtrf1, Mrpl11, Ndufb3, Slc25a5, Sdhc, Ldhb, Mrpl35, Hspa9, Uqcrfs1, Vdac2, Cyb5r3, Pmpca, Suclg1, Hadhb, Pdhx, Echs1, Uqcrc1, Ndufa9, Maob, Surf1, Hsd17b10, Ldha, Ndufs3, Acadsb, Acat…
Cluster_2	hallmark	hallmark_HALLMARK_OXIDATIVE_PHOSPHORYLATION	Genes encoding proteins involved in oxidative phosphorylation.	0.318138	1	1	Lrpprc, Dlat, Mfn2, Ogdh, Opa1, Acadsb, Afg3l2, Aifm1, Acadm, Rhot1, Hadha, Cox15, Immt, Maob, Nnt, Slc25a12, Tomm70a, Cyb5r3, Sucla2, Slc25a4, Ndufs1, Got2, Dld, Pdhx, Sdhc, Mtrf1, Aldh6a1, Vdac1, Hccs, Cs, Pdp1, Cox6a1, Ndufb3, Suclg1, Pmpca, Aco2, Mgst3, Idh3a, Retsat, Acat1, Abcb7, Etfdh, Cox7b, Ndufa4, Mpc1, Ldhb, Ndufc1, Atp5k, Cox6c, Ndufb7, Pdha1, Acadvl, Cox17, Cox7c, Ndufs6, Oat, Ndufb1…
Cluster_3	hallmark	hallmark_HALLMARK_OXIDATIVE_PHOSPHORYLATION	Genes encoding proteins involved in oxidative phosphorylation.	1.6692	8.82919e-10	4.06143e-08	Por, Mdh2, Atp6v1g1, Ech1, Etfb, Aldh6a1, Etfa, Atp5b, Ndufa6, Acaa2, Dld, Immt, Bckdha, Mrps15, Sdha, Acadsb, Pdk4, Ndufb7, Eci1, Polr2f, Cpt1a, Maob, Retsat, Ndufa9, Cox6a1, Nnt, Hsd17b10, Ldhb, Echs1, Phyh, Uqcrc2, Rhot1, Ndufs6, Ndufv1, Decr1, Atp5a1, Gpx4, Idh3g, Ndufa2, Suclg1, Atp1b1, Ndufb8, Atp5j2, Acadvl, Opa1, Acat1, Mpc1, Cyc1, Ndufb6, Sdhc, Sucla2, Acadm, Hadhb, Vdac1, Mrps12, Atp5j,…
Cluster_6	hallmark	hallmark_HALLMARK_OXIDATIVE_PHOSPHORYLATION	Genes encoding proteins involved in oxidative phosphorylation.	1.56533	5.29586e-08	1.24453e-06	Dlat, Sdhd, Dld, Ndufs1, Bckdha, Mgst3, Aifm1, Cs, Fh1, Mrpl11, Retsat, Aco2, Prdx3, Idh2, Suclg1, Acadm, Mrps30, Mdh1, Ogdh, Sucla2, Slc25a4, Ndufb2, Uqcrc1, Ldhb, Maob, Phyh, Ndufa4, Pdhx, Atp5g3, Immt, Ndufb3, Atp5a1, Ndufs6, Acat1, Idh3a, Vdac1, Ndufv1, Lrpprc, Mrps22, Uqcrc2, Echs1, Ndufs2, Vdac2, Atp5b, Ndufv2, Iscu, Ndufa9, Hccs, Acadvl, Idh3b, Idh3g, Acadsb, Mtrf1, Vdac3, Mpc1, Surf1, Gpi…
Cluster_7	hallmark	hallmark_HALLMARK_OXIDATIVE_PHOSPHORYLATION	Genes encoding proteins involved in oxidative phosphorylation.	1.64715	6.44937e-08	2.96671e-06	Aldh6a1, Dld, Mdh2, Bckdha, Etfdh, Por, Rhot1, Ndufs1, Cox6a1, Acadsb, Ldhb, Ndufs6, Idh2, Ogdh, Atp5b, Acadm, Acat1, Gpx4, Mpc1, Mrpl35, Aifm1, Retsat, Ndufa6, Mgst3, Immt, Sdha, Atp5a1, Echs1, Uqcrc2, Pdp1, Hadhb, Suclg1, Ech1, Dlat, Ndufc1, Idh3b, Ndufb3, Uqcr11, Mrpl34, Acaa2, Got2, Vdac2, Polr2f, Phyh, Sucla2, Ndufs7, Mdh1, Hsd17b10, Maob, Slc25a4, Aco2, Ndufb7, Cox7a2, Alas1, Atp5c1, Ndufv1…
Cluster_9	hallmark	hallmark_HALLMARK_OXIDATIVE_PHOSPHORYLATION	Genes encoding proteins involved in oxidative phosphorylation.	0.755737	0.97003	1	Tomm70a, Mfn2, Immt, Cox10, Rhot1, Acadsb, Cs, Lrpprc, Cox6a1, Ogdh, Aldh6a1, Opa1, Acadm, Cox15, Sdhc, Supv3l1, Maob, Afg3l2, Etfdh, Ldhb, Idh3b, Sucla2, Ndufs6, Dld, Mpc1, Iscu, Abcb7, Pdhx, Phyh, Slc25a4, Slc25a12, Ndufb3, Aco2, Pdha1, Uqcrc1, Acadvl, Mdh1, Cyb5r3, Ndufb6, Suclg1, Aifm1, Vdac1, Hadha, Ndufa6, Atp5g3, Ndufs1, Mrps12, Grpel1, Prdx3, Ndufab1, Echs1, Acat1, Sdha, Mgst3, Oat, Ndufb…
Cluster_10	hallmark	hallmark_HALLMARK_OXIDATIVE_PHOSPHORYLATION	Genes encoding proteins involved in oxidative phosphorylation.	1.77439	3.24533e-09	1.49285e-07	Mrps22, Tomm70a, Vdac3, Ndufa9, Mpc1, Acat1, Pdp1, Timm9, Atp5c1, Ndufb7, Decr1, Mrps15, Hadha, Atp6v1g1, Bckdha, Atp5j2, Pdk4, Cox4i1, Ndufv2, Atp5g3, Aifm1, Ndufs6, Ndufs3, Ndufa8, Atp5j, Ndufab1, Ndufs7, Mtrf1, Cox6a1, Gpx4, Timm17a, Idh3g, Ndufs2, Acadm, Mrpl34, Atp5b, Ndufa6, Atp6v1d, Uqcr11, Cs, Mrps30, Mdh2, Vdac1, Sdhc, Uqcrc1, Ndufs1, Ndufb6, Ndufb3, Echs1, Mrpl35, Ndufb8, Pdhb, Mdh1, At…
Cluster_12	hallmark	hallmark_HALLMARK_OXIDATIVE_PHOSPHORYLATION	Genes encoding proteins involved in oxidative phosphorylation.	1.16791	0.00449891	0.105724	Rhot2, Retsat, Atp5j2, Atp5d, Ndufs8, Cox4i1, Dlst, Mfn2, Gpx4, Cox5b, Uqcr11, Timm50, Ndufb8, Ndufs7, Uqcrc1, Cox6a1, Atp6ap1, Timm13, Bckdha, Ndufv1, Timm10, Sdhb, Polr2f, Mrps11, Uqcrq, Ndufb7, Idh2, Cox6c, Ndufa6, Ndufs3, Ndufs6, Etfb, Decr1, Idh3g, Ndufa3, Cyc1, Ndufs2, Atp5h, Ndufv2, Idh3b, Atp5g1, Ndufb6, Fxn, Atp6v1f, Tomm22, Grpel1, Got2, Ogdh, Atp5e, Mrps30, Ech1, Oxa1l, Ndufb2, Iscu, T…
Cluster_23	hallmark	hallmark_HALLMARK_OXIDATIVE_PHOSPHORYLATION	Genes encoding proteins involved in oxidative phosphorylation.	1.70311	1.44807e-13	6.95075e-12	Cox7b, Ndufb1-ps, Ndufa2, Uqcr10, Ndufa7, Uqcrb, Cox17, Cox6b1, Ndufa4, Atp5l, Cox7a2, Pdp1, Atp5k, Cox7c, Uqcrh, Ndufc1, Ndufa3, Atp5e, Ndufa5, Ndufa1, Atp5g2, Cox6c, Atp5g1, Timm8b, Ndufb4, Cox8a, Ndufa6, Uqcrq, Ndufb2, Ndufb5, Atp6v0e, Ndufab1, Atp5j, Cox5b, Atp5h, Ndufb6, Fdx1, Atp5o, Polr2f, Timm10, Cycs, Uqcr11, Mrps22, Ndufb3, Timm13, Mrpl34, Atp5g3, Cox5a, Opa1, Ogdh, Ndufb8, Ndufb7, Sdhb…
